# Supplementary material for: Propionibacterium acnes overabundance and natural killer group 2 member D system activation in corpus‐dominant lymphocytic gastritis
Source: J Pathol. 2016 Oct 21;240(4):425–36. doi: 10.1002/path.4782 (PMC5111592; doi:10.1002/path.4782)
Supplement: Supplementary file 8 — Table S1 Sample information, metadata and analyses performed. [file PATH-240-425-s012.xlsx]

## Sheet: Sheet1
Table S1 Sample information, metadata and analyses performed.
Sample ID	Age	Sex	Condition	Microbiota analysis	Gene expression qPCR	Immuno-histochemistry	P. acnes qPCR
1	30	female	normal		x
2	23	male	normal		x		x
3	64	male	normal		x
4	50	female	normal		x	x
5	22	male	normal		x
6	22	male	normal		x	x
7	50	female	normal		x
8	52	male	normal		x
9	28	female	normal		x		x
10	58	female	normal		x
11	70	female	normal	x		x
12	64	female	normal	x		x	x
13	53	male	normal	x		x
14	27	female	normal	x		x
15	25	female	normal	x		x
16	44	female	normal	x		x
17	44	female	normal		x	x
18	19	male	LyG		x
19	47	female	LyG		x
20	40	male	LyG		x
21	76	male	LyG		x
22	52	female	LyG		x
23	87	female	LyG		x
24	42	male	LyG		x
25	63	male	LyG		x
26	29	female	HpG	x
27	38	male	HpG	x
28	63	male	HpG	x
29	58	female	HpG		x
30	72	male	HpG	x
31	33	female	HpG	x			x
32	48	female	LyG	x		x
33	63	male	LyG	x		x	x
34	31	male	LyG	x		x	x
35	17	female	LyG	x		x	x
36	18	female	LyG	x		x
37	67	female	HpG		x	x
38	67	male	HpG		x
39	60	female	HpG		x
40	17	female	LyG	x		x
41	48	female	LyG	x		x
42	8	male	LyG	x		x
43	62	male	LyG	x		x
44	7	male	LyG	x		x	x
45	54	female	LyG	x		x	x
46	52	female	LyG	x		x	x
47	33	male	LyG	x		x
48	50	female	HpG		x
49	66	female	HpG		x
50	62	male	HpG		x
51	36	male	HpG		x	x
52	44	female	HpG		x
53	63	male	HpG		x	x	x
54	63	female	HpG		x	x
55	61	male	HpG		x
56	50	female	HpG				x
57	42	female	normal				x
58	74	female	HpG				x
59	32	male	normal				x
60	60	female	HpG			x	x
61	25	female	LyG			x
62	46	female	normal				x
63	46	female	LyG				x
64	76	female	normal				x
65	47	female	LyG		x
66	19	male	LyG		x
67	56	female	HpG			x
68	56	female	normal			x
69	53	female	HpG				x
70	75	female	HpG				x
71	34	male	HpG			x
72	54	male	normal				x
73	55	female	normal			x
74	21	male	HpG				x
