# Supplementary material for: Propionibacterium acnes overabundance and natural killer group 2 member D system activation in corpus‐dominant lymphocytic gastritis
Source: J Pathol. 2016 Oct 21;240(4):425–36. doi: 10.1002/path.4782 (PMC5111592; doi:10.1002/path.4782)
Supplement: Supplementary file 9 — Table S2. Primers used in this study [file PATH-240-425-s006.xlsx]

## Sheet: Sheet1
Table S2. Primers used in this study
Gene symbol	GenBank acc. no.	Gene name (note)	Primers	Sequence (5' to 3')
ACTB	NM_001101	Beta actin	F	CGTGCTGCTGACCGAGG
			R	ACAGCCTGGATAGCAACGTAC
KLRK1*	NM_007360.3	Killer cell lectin-like receptor subfamily K, member 1	F	TCTAGATCAGGAACTGAGGACA
			R	TCTTGATTCTTGTGGATAAAAGCCT
MICA	NM_000247	MHC class I polypeptide-related sequence A	F	AGCCGCTGAGAGGGTGG
			R	GAAGATGCCAGCCAGAAGCA
MICB	NM_005931	MHC class I polypeptide-related sequence B	F	CACCTGCTACATGGAACACAGC
			R	ACATGGAATGTCTGCCAATGATC
ULBP1	NM_025218	UL16 binding protein 1	F	TGGTTCAGGTCTGGACTTAGG
			R	GCTTCTGCACCTGCTGTCT
ULBP2	NM_025217	UL16 binding protein 2	F	GGGATGACGGTGATGTCATA
			R	CAAGATCCTTCTGTGCCTCC
ULBP3	NM_024518	UL16 binding protein 3	F	CATGTCTGGGCAAATGAATG
			R	CCGTACCTGCTATTCGACTG
RAET1E	NM_001243325.1	Retinoic acid early transcript 1E	F	CTGGCTCAGGGAATTCTTAGG
			R	CTAGAAGAAGACCAGTGG ATATC
IL15	NM_000585.4	Interleukin-15 isoform 1 preproprotein	F	CATGTCTTCATTTTGGGCTGT
			R	GGGTGAACATCACTTTCCGT
16S rRNA		16S ribosomal RNA (pan-bacterial)	F27	AGAGTTTGATCCTGGCTCAG
			R357	CTGCTGCCTYCCGTA
16S rRNA		16S ribosomal RNA (P. acnes specific)	PA74F	TTTTGTGGGGTGCTCGAG
			PA216R	CCAACCGCCGAAACTTTC
Note: F, forward primer; R, reverse primer; * Synonym of NKG2D
