# Supplementary material for: Propionibacterium acnes overabundance and natural killer group 2 member D system activation in corpus‐dominant lymphocytic gastritis
Source: J Pathol. 2016 Oct 21;240(4):425–36. doi: 10.1002/path.4782 (PMC5111592; doi:10.1002/path.4782)
Supplement: Supplementary file 10 — Table S3. Richness, diversity, evenness [file PATH-240-425-s001.xlsx]

## Sheet: Sheet1
Table S3. Richness, diversity, evenness
Index	Healthy controls vs LyG	LyG vs HpG	Healthy controls vs HpG
	P-value	P-value	P-value
PD_whole_tree	1	1	1
Chao1	1	1	1
Observed_species	1	0.612	1
Shannon	0.009	0.072	0.009
Simpson	0.003	0.186	0.009
Simpson_reciprocal	0.003	0.606	0.003
Equibility	0.003	0.036	0.003
Note: tested by one-way ANOVA and post hoc Bonferroni’s test
