# Supplementary material for: Propionibacterium acnes overabundance and natural killer group 2 member D system activation in corpus‐dominant lymphocytic gastritis
Source: J Pathol. 2016 Oct 21;240(4):425–36. doi: 10.1002/path.4782 (PMC5111592; doi:10.1002/path.4782)
Supplement: Supplementary file 11 — Table S4. LEfSe analysis output. [file PATH-240-425-s011.xlsx]

## Sheet: Galaxy63-(B)_LDA_Effect_Size_(L
Taxa	LOG	Category	LDA	P-value
p__Firmicutes	5.45112	Healthy_controls	5.00992	0.0268549	*
p__Bacteroidetes	5.20486	Healthy_controls	4.8058	0.00314828	**
p__Actinobacteria	5.76434	LyG	5.18334	0.000732272	***
p__Proteobacteria	5.74752	HpG	5.3341	0.00535119	**
p__Proteobacteria.c__Epsilonproteobacteria.o__Campylobacterales.f__Helicobacteraceae.g__Helicobacter.s__pylori.OTU527	5.71218	HpG	5.43232	0.000303426	***
p__Actinobacteria.c__Actinobacteria.o__Actinomycetales.f__Propionibacteriaceae.g__Propionibacterium.s__acnes.OTU133	5.67539	LyG	5.11827	0.000568279	***
p__Actinobacteria.c__Actinobacteria	5.76385	LyG	5.18558	0.000732272
p__Actinobacteria.c__Actinobacteria.o__Actinomycetales	5.76384	LyG	5.18555	0.000732272
p__Proteobacteria.c__Epsilonproteobacteria.o__Campylobacterales	5.71641	HpG	5.42708	0.00333782
p__Proteobacteria.c__Epsilonproteobacteria	5.71641	HpG	5.42708	0.00333782
p__Proteobacteria.c__Epsilonproteobacteria.o__Campylobacterales.f__Helicobacteraceae.g__Helicobacter	5.71636	HpG	5.42752	0.00331352
p__Proteobacteria.c__Epsilonproteobacteria.o__Campylobacterales.f__Helicobacteraceae	5.71636	HpG	5.42752	0.00331352
p__Proteobacteria.c__Epsilonproteobacteria.o__Campylobacterales.f__Helicobacteraceae.g__Helicobacter.s__pylori	5.71218	HpG	5.43228	0.000303426
p__Actinobacteria.c__Actinobacteria.o__Actinomycetales.f__Propionibacteriaceae.g__Propionibacterium	5.67776	LyG	5.12193	0.000550933
p__Actinobacteria.c__Actinobacteria.o__Actinomycetales.f__Propionibacteriaceae	5.67776	LyG	5.12193	0.000550933
p__Actinobacteria.c__Actinobacteria.o__Actinomycetales.f__Propionibacteriaceae.g__Propionibacterium.s__acnes	5.6754	LyG	5.11795	0.000568279
p__Firmicutes.c__Bacilli	5.36289			-
p__Firmicutes.c__Bacilli.o__Bacillales	5.24779			-
p__Firmicutes.c__Bacilli.o__Bacillales.f__Staphylococcaceae	5.23539			-
p__Firmicutes.c__Bacilli.o__Bacillales.f__Staphylococcaceae.g__Staphylococcus	5.23457			-
p__Firmicutes.c__Bacilli.o__Bacillales.f__Staphylococcaceae.g__Staphylococcus.s__epidermidis	5.09476			-
p__Firmicutes.c__Bacilli.o__Bacillales.f__Staphylococcaceae.g__Staphylococcus.s__epidermidis.OTU737	5.09476			-
p__Proteobacteria.c__Gammaproteobacteria	5.03548			-
p__Bacteroidetes.c__Bacteroidia.o__Bacteroidales	5.00551			-
p__Bacteroidetes.c__Bacteroidia	5.00551			-
p__Proteobacteria.c__Alphaproteobacteria	4.83251	LyG	4.42552	0.0235672
p__Bacteroidetes.c__Bacteroidia.o__Bacteroidales.f__Prevotellaceae.g__Prevotella	4.79926			-
p__Bacteroidetes.c__Bacteroidia.o__Bacteroidales.f__Prevotellaceae	4.79926			-
p__Proteobacteria.c__Gammaproteobacteria.o__Enterobacteriales.f__Enterobacteriaceae	4.79605			-
p__Proteobacteria.c__Gammaproteobacteria.o__Enterobacteriales	4.79605			-
p__Proteobacteria.c__Gammaproteobacteria.o__Enterobacteriales.f__Enterobacteriaceae.OTU673	4.76228			-
p__Actinobacteria.c__Actinobacteria.o__Actinomycetales.f__Micrococcaceae	4.75273			-
p__Firmicutes.c__Bacilli.o__Lactobacillales	4.69702			-
p__Firmicutes.c__Clostridia	4.69459			-
p__Firmicutes.c__Bacilli.o__Bacillales.f__Staphylococcaceae.g__Staphylococcus.s__	4.65997			-
p__Proteobacteria.c__Alphaproteobacteria.o__Rhodobacterales.f__Rhodobacteraceae	4.65571	LyG	4.31879	0.0241108
p__Proteobacteria.c__Alphaproteobacteria.o__Rhodobacterales	4.65571	LyG	4.31879	0.0241108
p__Firmicutes.c__Bacilli.o__Bacillales.f__Staphylococcaceae.g__Staphylococcus.s__.OTU517	4.64561			-
p__Firmicutes.c__Clostridia.o__Clostridiales	4.64328			-
p__Bacteroidetes.c__Sphingobacteriia	4.63439	Healthy_controls	4.29303	0.0247781
p__Bacteroidetes.c__Sphingobacteriia.o__Sphingobacteriales	4.63439	Healthy_controls	4.29436	0.0247781
p__Firmicutes.c__Bacilli.o__Lactobacillales.f__Streptococcaceae	4.61183			-
p__Proteobacteria.c__Alphaproteobacteria.o__Rhodobacterales.f__Rhodobacteraceae.g__Paracoccus	4.57944			-
p__Actinobacteria.c__Actinobacteria.o__Actinomycetales.f__Micrococcaceae.g__Kocuria	4.55159			-
p__Actinobacteria.c__Actinobacteria.o__Actinomycetales.f__Micrococcaceae.g__Kocuria.s__rhizophila.OTU416	4.55159			-
p__Actinobacteria.c__Actinobacteria.o__Actinomycetales.f__Micrococcaceae.g__Kocuria.s__rhizophila	4.55159			-
p__Bacteroidetes.c__Bacteroidia.o__Bacteroidales.f__Prevotellaceae.g__Prevotella.s__melaninogenica	4.50054			-
p__Bacteroidetes.c__Bacteroidia.o__Bacteroidales.f__Prevotellaceae.g__Prevotella.s__melaninogenica.OTU165	4.45941			-
p__Proteobacteria.c__Gammaproteobacteria.o__Xanthomonadales	4.45176			-
p__Proteobacteria.c__Gammaproteobacteria.o__Xanthomonadales.f__Xanthomonadaceae.g__Stenotrophomonas.s__geniculata.OTU223	4.42753			-
p__Proteobacteria.c__Gammaproteobacteria.o__Xanthomonadales.f__Xanthomonadaceae.g__Stenotrophomonas.s__geniculata	4.42753			-
p__Proteobacteria.c__Gammaproteobacteria.o__Xanthomonadales.f__Xanthomonadaceae	4.42753			-
p__Proteobacteria.c__Gammaproteobacteria.o__Xanthomonadales.f__Xanthomonadaceae.g__Stenotrophomonas	4.42753			-
p__Actinobacteria.c__Actinobacteria.o__Actinomycetales.f__Micrococcaceae.g__Micrococcus	4.42461			-
p__Actinobacteria.c__Actinobacteria.o__Actinomycetales.f__Micrococcaceae.g__Micrococcus.s__luteus	4.42279			-
p__Actinobacteria.c__Actinobacteria.o__Actinomycetales.f__Micrococcaceae.g__Micrococcus.s__luteus.OTU432	4.42279			-
p__Proteobacteria.c__Alphaproteobacteria.o__Rhodobacterales.f__Rhodobacteraceae.g__Paracoccus.s__	4.41908			-
p__Proteobacteria.c__Alphaproteobacteria.o__Rhodobacterales.f__Rhodobacteraceae.g__Paracoccus.s__.OTU6	4.41251			-
p__Proteobacteria.c__Alphaproteobacteria.o__Rhizobiales	4.40633			-
p__Firmicutes.c__Clostridia.o__Clostridiales.f__Lachnospiraceae	4.34775			-
p__Proteobacteria.c__Betaproteobacteria	4.34035			-
p__Bacteroidetes.c__Sphingobacteriia.o__Sphingobacteriales.f__Flexibacteraceae.g__.s__.OTU135	4.33934			-
p__Bacteroidetes.c__Sphingobacteriia.o__Sphingobacteriales.f__Flexibacteraceae	4.33934			-
p__Bacteroidetes.c__Sphingobacteriia.o__Sphingobacteriales.f__Flexibacteraceae.g__	4.33934			-
p__Bacteroidetes.c__Sphingobacteriia.o__Sphingobacteriales.f__Flexibacteraceae.g__.s__	4.33934			-
p__Actinobacteria.c__Actinobacteria.o__Actinomycetales.f__Corynebacteriaceae.g__Corynebacterium	4.33472	LyG	4.1105	0.00533099
p__Actinobacteria.c__Actinobacteria.o__Actinomycetales.f__Corynebacteriaceae	4.33472	LyG	4.1105	0.00533099
p__Actinobacteria.c__Actinobacteria.o__Actinomycetales.f__Corynebacteriaceae.g__Corynebacterium.s__	4.32904	LyG	4.11517	0.00331943
p__Proteobacteria.c__Betaproteobacteria.o__Burkholderiales	4.30301			-
p__Firmicutes.c__Bacilli.o__Bacillales.f__Staphylococcaceae.g__Staphylococcus.s__.OTU262	4.27877			-
p__Bacteroidetes.c__Bacteroidia.o__Bacteroidales.f__Rikenellaceae	4.27816			-
p__Firmicutes.c__Clostridia.o__Clostridiales.f__Lachnospiraceae.g__.s__	4.25042			-
p__Firmicutes.c__Clostridia.o__Clostridiales.f__Lachnospiraceae.g__	4.25042			-
p__Proteobacteria.c__Betaproteobacteria.o__Burkholderiales.f__Comamonadaceae	4.23442			-
p__Firmicutes.c__Bacilli.o__Lactobacillales.f__Aerococcaceae	4.21375			-
p__Bacteroidetes.c__Sphingobacteriia.o__Sphingobacteriales.f__Chitinophagaceae	4.20708			-
p__Proteobacteria.c__Alphaproteobacteria.o__Sphingomonadales	4.20492			-
p__Proteobacteria.c__Alphaproteobacteria.o__Sphingomonadales.f__Sphingomonadaceae	4.20492			-
p__Bacteroidetes.c__Flavobacteriia.o__Flavobacteriales	4.20154			-
p__Bacteroidetes.c__Flavobacteriia.o__Flavobacteriales.f__Flavobacteriaceae	4.20154			-
p__Bacteroidetes.c__Flavobacteriia	4.20154			-
p__Bacteroidetes.c__Bacteroidia.o__Bacteroidales.f__Prevotellaceae.g__Prevotella.s__	4.17882			-
p__Bacteroidetes.c__Bacteroidia.o__Bacteroidales.f__Rikenellaceae.g__.s__	4.17642			-
p__Bacteroidetes.c__Bacteroidia.o__Bacteroidales.f__Rikenellaceae.g__	4.17642			-
p__Actinobacteria.c__Actinobacteria.o__Actinomycetales.f__Micrococcaceae.g__Microbispora.s__rosea	4.16692			-
p__Actinobacteria.c__Actinobacteria.o__Actinomycetales.f__Micrococcaceae.g__Microbispora	4.16692			-
p__Actinobacteria.c__Actinobacteria.o__Actinomycetales.f__Micrococcaceae.g__Microbispora.s__rosea.OTU607	4.16692			-
p__Actinobacteria.c__Actinobacteria.o__Actinomycetales.f__Microbacteriaceae	4.16628			-
p__Firmicutes.c__Bacilli.o__Lactobacillales.f__Aerococcaceae.g__.s__	4.1503	LyG	3.91103	0.0469111
p__Firmicutes.c__Bacilli.o__Lactobacillales.f__Aerococcaceae.g__	4.1503	LyG	3.91134	0.0469111
p__Bacteroidetes.c__Sphingobacteriia.o__Sphingobacteriales.f__Chitinophagaceae.g__.s__	4.14504			-
p__Bacteroidetes.c__Sphingobacteriia.o__Sphingobacteriales.f__Chitinophagaceae.g__	4.14504			-
p__Fusobacteria.c__Fusobacteria	4.13273	Healthy_controls	3.9138	0.0374332
p__Fusobacteria.c__Fusobacteria.o__Fusobacteriales	4.13273	Healthy_controls	3.93267	0.0374332
p__Fusobacteria	4.13273	Healthy_controls	3.91658	0.0374332
p__Proteobacteria.c__Epsilonproteobacteria.o__Campylobacterales.f__Helicobacteraceae.g__Helicobacter.s__apodemus.OTU216	4.12691			-
p__Proteobacteria.c__Epsilonproteobacteria.o__Campylobacterales.f__Helicobacteraceae.g__Helicobacter.s__apodemus	4.12691			-
p__Firmicutes.c__Clostridia.o__Clostridiales.f__Clostridiaceae	4.12279			-
p__Fusobacteria.c__Fusobacteria.o__Fusobacteriales.f__Leptotrichiaceae	4.11261			-
p__Fusobacteria.c__Fusobacteria.o__Fusobacteriales.f__Leptotrichiaceae.g__Leptotrichia.s__	4.11261			-
p__Fusobacteria.c__Fusobacteria.o__Fusobacteriales.f__Leptotrichiaceae.g__Leptotrichia	4.11261			-
p__Proteobacteria.c__Gammaproteobacteria.o__Pseudomonadales	4.07882			-
p__Bacteroidetes.c__Flavobacteriia.o__Flavobacteriales.f__Flavobacteriaceae.OTU579	4.0685	LyG	4.21657	0.00984287
p__Cyanobacteria	4.04657			-
p__Cyanobacteria.c__Chloroplast.o__Streptophyta.f__.g__.s__.OTU551	4.04453			-
p__Cyanobacteria.c__Chloroplast.o__Streptophyta.f__.g__.s__	4.04453			-
p__Cyanobacteria.c__Chloroplast.o__Streptophyta.f__	4.04453			-
p__Cyanobacteria.c__Chloroplast.o__Streptophyta.f__.g__	4.04453			-
p__Cyanobacteria.c__Chloroplast	4.04453			-
p__Cyanobacteria.c__Chloroplast.o__Streptophyta	4.04453			-
p__Bacteroidetes.c__Flavobacteriia.o__Flavobacteriales.f__Flavobacteriaceae.g__Gillisia.s__	4.03411			-
p__Bacteroidetes.c__Flavobacteriia.o__Flavobacteriales.f__Flavobacteriaceae.g__Gillisia.s__.OTU647	4.03411			-
p__Bacteroidetes.c__Flavobacteriia.o__Flavobacteriales.f__Flavobacteriaceae.g__Gillisia	4.03411			-
p__Proteobacteria.c__Alphaproteobacteria.o__Rhodobacterales.f__Rhodobacteraceae.g__Paracoccus.s__aminovorans.OTU663	4.0312			-
p__Proteobacteria.c__Alphaproteobacteria.o__Rhodobacterales.f__Rhodobacteraceae.g__Paracoccus.s__aminovorans	4.0312			-
p__Proteobacteria.c__Alphaproteobacteria.o__Sphingomonadales.f__Sphingomonadaceae.g__Novosphingobium.s__	4.01919			-
p__Proteobacteria.c__Alphaproteobacteria.o__Sphingomonadales.f__Sphingomonadaceae.g__Novosphingobium	4.01919			-
p__Proteobacteria.c__Alphaproteobacteria.o__Sphingomonadales.f__Sphingomonadaceae.g__Novosphingobium.s__.OTU590	4.00893			-
p__Firmicutes.c__Bacilli.o__Lactobacillales.f__Aerococcaceae.g__.s__.OTU208	3.99245			-
p__Bacteroidetes.c__Bacteroidia.o__Bacteroidales.f__Prevotellaceae.g__Prevotella.s__.OTU321	3.98875			-
p__Actinobacteria.c__Actinobacteria.o__Actinomycetales.f__Microbacteriaceae.g__Microbacterium	3.9826			-
p__Firmicutes.c__Bacilli.o__Lactobacillales.f__Streptococcaceae.OTU546	3.96928			-
p__Firmicutes.c__Bacilli.o__Bacillales.f__Bacillaceae	3.96791	LyG	4.20484	0.00600781
p__Actinobacteria.c__Actinobacteria.o__Actinomycetales.f__Nocardioidaceae.g__	3.96144			-
p__Actinobacteria.c__Actinobacteria.o__Actinomycetales.f__Nocardioidaceae	3.96144			-
p__Actinobacteria.c__Actinobacteria.o__Actinomycetales.f__Nocardioidaceae.g__.s__	3.96144			-
p__Bacteroidetes.c__Bacteroidia.o__Bacteroidales.f__Rikenellaceae.g__.s__.OTU140	3.95554			-
p__Firmicutes.c__Bacilli.o__Lactobacillales.f__Streptococcaceae.OTU620	3.95512			-
p__Firmicutes.c__Bacilli.o__Lactobacillales.f__Streptococcaceae.OTU336	3.94702			-
p__Proteobacteria.c__Alphaproteobacteria.o__Rhizobiales.f__Methylobacteriaceae	3.94228			-
p__Proteobacteria.c__Alphaproteobacteria.o__Rhizobiales.f__Methylobacteriaceae.g__Methylobacterium	3.94228			-
p__Proteobacteria.c__Alphaproteobacteria.o__Caulobacterales.f__Caulobacteraceae	3.94183			-
p__Proteobacteria.c__Alphaproteobacteria.o__Caulobacterales	3.94183			-
p__Firmicutes.c__Bacilli.o__Lactobacillales.f__Streptococcaceae.g__Streptococcus	3.9334			-
p__Proteobacteria.c__Alphaproteobacteria.o__Rhizobiales.f__Methylobacteriaceae.g__Methylobacterium.s__.OTU466	3.92991			-
p__Proteobacteria.c__Alphaproteobacteria.o__Rhizobiales.f__Methylobacteriaceae.g__Methylobacterium.s__	3.92991			-
p__Proteobacteria.c__Gammaproteobacteria.o__Pseudomonadales.f__Pseudomonadaceae.g__Pseudomonas	3.9171			-
p__Proteobacteria.c__Gammaproteobacteria.o__Pseudomonadales.f__Pseudomonadaceae	3.9171			-
p__Actinobacteria.c__Actinobacteria.o__Actinomycetales.f__Nocardioidaceae.g__.s__.OTU239	3.91337			-
p__Actinobacteria.c__Actinobacteria.o__Actinomycetales.f__Microbacteriaceae.g__Microbacterium.OTU103	3.90409			-
p__Proteobacteria.c__Betaproteobacteria.o__Burkholderiales.f__Comamonadaceae.g__Variovorax.s__paradoxus	3.89198			-
p__Proteobacteria.c__Betaproteobacteria.o__Burkholderiales.f__Comamonadaceae.g__Variovorax.s__paradoxus.OTU738	3.89198			-
p__Proteobacteria.c__Betaproteobacteria.o__Burkholderiales.f__Comamonadaceae.g__Variovorax	3.89198			-
p__Proteobacteria.c__Alphaproteobacteria.o__Rhizobiales.f__Bradyrhizobiaceae.g__Bradyrhizobium	3.8859			-
p__Proteobacteria.c__Alphaproteobacteria.o__Rhizobiales.f__Bradyrhizobiaceae.g__Bradyrhizobium.s__	3.8859			-
p__Proteobacteria.c__Alphaproteobacteria.o__Rhizobiales.f__Bradyrhizobiaceae.g__Bradyrhizobium.s__.OTU343	3.8859			-
p__Proteobacteria.c__Alphaproteobacteria.o__Rhizobiales.f__Bradyrhizobiaceae	3.8859			-
p__Bacteroidetes.c__Bacteroidia.o__Bacteroidales.f__Prevotellaceae.g__Prevotella.s__pallens.OTU189	3.86044			-
p__Bacteroidetes.c__Bacteroidia.o__Bacteroidales.f__Prevotellaceae.g__Prevotella.s__pallens	3.86044			-
p__Bacteroidetes.c__Sphingobacteriia.o__Sphingobacteriales.f__Chitinophagaceae.g__.s__.OTU486	3.8375			-
p__Firmicutes.c__Clostridia.o__Clostridiales.f__Veillonellaceae	3.8321			-
p__Chloroflexi	3.83029			-
p__Actinobacteria.c__Actinobacteria.o__Actinomycetales.f__Corynebacteriaceae.g__Corynebacterium.s__.OTU639	3.82996	LyG	4.27631	0.0081042
p__Actinobacteria.c__Actinobacteria.o__Actinomycetales.f__Geodermatophilaceae	3.82654			-
p__Bacteroidetes.c__Bacteroidia.o__Bacteroidales.f__.g__.s__	3.82204			-
p__Bacteroidetes.c__Bacteroidia.o__Bacteroidales.f__	3.82204			-
p__Bacteroidetes.c__Bacteroidia.o__Bacteroidales.f__.g__	3.82204			-
p__Actinobacteria.c__Actinobacteria.o__Actinomycetales.f__Geodermatophilaceae.g__	3.81987			-
p__Actinobacteria.c__Actinobacteria.o__Actinomycetales.f__Geodermatophilaceae.g__.s__	3.81987			-
p__Actinobacteria.c__Actinobacteria.o__Actinomycetales.f__Geodermatophilaceae.g__.s__.OTU389	3.81987			-
p__TM7.c__TM7_3	3.81496			-
p__TM7	3.81496			-
p__Firmicutes.c__Bacilli.o__Bacillales.f__Planococcaceae	3.81407			-
p__Proteobacteria.c__Gammaproteobacteria.o__Pseudomonadales.f__Pseudomonadaceae.g__Pseudomonas.OTU266	3.8138			-
p__Bacteroidetes.c__Bacteroidia.o__Bacteroidales.f___Paraprevotellaceae_.g___Prevotella_.s__	3.80707			-
p__Bacteroidetes.c__Bacteroidia.o__Bacteroidales.f___Paraprevotellaceae_	3.80707			-
p__Bacteroidetes.c__Bacteroidia.o__Bacteroidales.f___Paraprevotellaceae_.g___Prevotella_	3.80707			-
p__Fusobacteria.c__Fusobacteria.o__Fusobacteriales.f__Leptotrichiaceae.g__Leptotrichia.s__.OTU672	3.80695			-
p__Proteobacteria.c__Betaproteobacteria.o__Burkholderiales.f__Comamonadaceae.g__Pelomonas	3.78558			-
p__Proteobacteria.c__Betaproteobacteria.o__Burkholderiales.f__Comamonadaceae.g__Pelomonas.s__	3.78558			-
p__Proteobacteria.c__Betaproteobacteria.o__Burkholderiales.f__Comamonadaceae.g__Pelomonas.s__.OTU406	3.78558			-
p__Firmicutes.c__Bacilli.o__Bacillales.f__Planococcaceae.g__Planomicrobium.s__	3.78499			-
p__Firmicutes.c__Bacilli.o__Bacillales.f__Planococcaceae.g__Planomicrobium	3.78499			-
p__Firmicutes.c__Bacilli.o__Bacillales.f__Planococcaceae.g__Planomicrobium.s__.OTU248	3.78499			-
p__Firmicutes.c__Clostridia.o__Clostridiales.f__Veillonellaceae.g__Veillonella	3.77934			-
p__Firmicutes.c__Bacilli.o__Lactobacillales.f__Streptococcaceae.g__Streptococcus.s__pseudopneumoniae	3.77629			-
p__Proteobacteria.c__Gammaproteobacteria.o__Pseudomonadales.f__Moraxellaceae	3.76363			-
p__Proteobacteria.c__Gammaproteobacteria.o__Oceanospirillales	3.76304			-
p__Proteobacteria.c__Gammaproteobacteria.o__Oceanospirillales.f__Halomonadaceae	3.76304			-
p__Proteobacteria.c__Alphaproteobacteria.o__Sphingomonadales.f__Sphingomonadaceae.g__Sphingomonas	3.74645			-
p__Proteobacteria.c__Alphaproteobacteria.o__Sphingomonadales.f__Sphingomonadaceae.g__Sphingomonas.s__	3.74645			-
p__Proteobacteria.c__Gammaproteobacteria.o__Oceanospirillales.f__Halomonadaceae.OTU407	3.74622			-
p__Firmicutes.c__Bacilli.o__Bacillales.f__Bacillaceae.g__Bacillus	3.72334	LyG	4.42089	0.0182922
p__Firmicutes.c__Clostridia.o__Clostridiales.f__Clostridiaceae.g__Anaerococcus	3.71986			-
p__Bacteroidetes.c__Sphingobacteriia.o__Sphingobacteriales.f__Chitinophagaceae.g__.s__.OTU269	3.71147			-
p__Chloroflexi.c__Dehalococcoidetes	3.69932			-
p__Chloroflexi.c__Dehalococcoidetes.o__Dehalococcoidales.f__Dehalococcoidaceae	3.69932			-
p__Chloroflexi.c__Dehalococcoidetes.o__Dehalococcoidales.f__Dehalococcoidaceae.g__.s__	3.69932			-
p__Chloroflexi.c__Dehalococcoidetes.o__Dehalococcoidales.f__Dehalococcoidaceae.g__	3.69932			-
p__Chloroflexi.c__Dehalococcoidetes.o__Dehalococcoidales	3.69932			-
p__Actinobacteria.c__Actinobacteria.o__Actinomycetales.f__Streptomycetaceae	3.68641			-
p__Firmicutes.c__Clostridia.o__Clostridiales.f__.g__.s__	3.68518			-
p__Firmicutes.c__Clostridia.o__Clostridiales.f__.g__	3.68518			-
p__Firmicutes.c__Clostridia.o__Clostridiales.f__	3.68518			-
p__Bacteroidetes.c__Bacteroidia.o__Bacteroidales.f__S24_7.g__	3.6816			-
p__Bacteroidetes.c__Bacteroidia.o__Bacteroidales.f__S24_7.g__.s__	3.6816			-
p__Bacteroidetes.c__Bacteroidia.o__Bacteroidales.f__S24_7	3.6816			-
p__Firmicutes.c__Clostridia.o__Clostridiales.f__Veillonellaceae.g__Veillonella.s__dispar.OTU331	3.67849			-
p__Firmicutes.c__Clostridia.o__Clostridiales.f__Veillonellaceae.g__Veillonella.s__dispar	3.67849			-
p__Proteobacteria.c__Alphaproteobacteria.o__Caulobacterales.f__Caulobacteraceae.OTU42	3.67604			-
p__Proteobacteria.c__Alphaproteobacteria.o__Rhizobiales.f__Hyphomicrobiaceae	3.6744			-
p__Bacteroidetes.c__Sphingobacteriia.o__Sphingobacteriales.f__Chitinophagaceae.g__.s__.OTU621	3.67398			-
p__Bacteroidetes.c__Sphingobacteriia.o__Sphingobacteriales.f__.g__.s__	3.67186			-
p__Bacteroidetes.c__Sphingobacteriia.o__Sphingobacteriales.f__.g__.s__.OTU429	3.67186			-
p__Bacteroidetes.c__Sphingobacteriia.o__Sphingobacteriales.f__.g__	3.67186			-
p__Bacteroidetes.c__Sphingobacteriia.o__Sphingobacteriales.f__	3.67186			-
p__Firmicutes.c__Clostridia.o__Clostridiales.f__Lachnospiraceae.g__.s__.OTU705	3.66497			-
p__Proteobacteria.c__Alphaproteobacteria.o__Sphingomonadales.f__Sphingomonadaceae.g__Sphingomonas.s__.OTU195	3.64378			-
p__Firmicutes.c__Bacilli.o__Lactobacillales.f__Lactobacillaceae	3.6418			-
p__Bacteroidetes.c__Bacteroidia.o__Bacteroidales.f__Prevotellaceae.g__Prevotella.s__.OTU23	3.64069			-
p__Firmicutes.c__Clostridia.o__Clostridiales.f__Lachnospiraceae.g__.s__.OTU393	3.64045			-
p__Bacteroidetes.c__Bacteroidia.o__Bacteroidales.f__Prevotellaceae.g__Prevotella.s__nigrescens	3.62779			-
p__Chloroflexi.c__Dehalococcoidetes.o__Dehalococcoidales.f__Dehalococcoidaceae.g__.s__.OTU602	3.62191			-
p__Firmicutes.c__Bacilli.o__Lactobacillales.f__Streptococcaceae.g__Lactococcus.s__	3.61865			-
p__Firmicutes.c__Bacilli.o__Lactobacillales.f__Streptococcaceae.g__Lactococcus	3.61865			-
p__Actinobacteria.c__Actinobacteria.o__Actinomycetales.f__Microbacteriaceae.OTU440	3.61234			-
p__Bacteroidetes.c__Bacteroidia.o__Bacteroidales.f___Paraprevotellaceae_.g___Prevotella_.s__.OTU652	3.60791			-
p__Proteobacteria.c__Betaproteobacteria.o__Neisseriales.f__Neisseriaceae	3.60692			-
p__Proteobacteria.c__Betaproteobacteria.o__Neisseriales	3.60692			-
p__Proteobacteria.c__Gammaproteobacteria.o__Pseudomonadales.f__Moraxellaceae.g__Enhydrobacter.s__.OTU544	3.60374			-
p__Proteobacteria.c__Gammaproteobacteria.o__Pseudomonadales.f__Moraxellaceae.g__Enhydrobacter.s__	3.60374			-
p__Proteobacteria.c__Gammaproteobacteria.o__Pseudomonadales.f__Moraxellaceae.g__Enhydrobacter	3.60374			-
p__Bacteroidetes.c__Bacteroidia.o__Bacteroidales.f__.g__.s__.OTU566	3.60019			-
p__Firmicutes.c__Bacilli.o__Lactobacillales.f__Lactobacillaceae.g__Lactobacillus	3.59994			-
p__Bacteroidetes.c__Bacteroidia.o__Bacteroidales.f__Rikenellaceae.g__AF12.s__.OTU477	3.59803			-
p__Bacteroidetes.c__Bacteroidia.o__Bacteroidales.f___Odoribacteraceae_.g__Odoribacter	3.59803			-
p__Firmicutes.c__Clostridia.o__Clostridiales.f__Lachnospiraceae.g__.s__.OTU600	3.59803			-
p__Bacteroidetes.c__Bacteroidia.o__Bacteroidales.f___Odoribacteraceae_.g__Odoribacter.s__	3.59803			-
p__Bacteroidetes.c__Bacteroidia.o__Bacteroidales.f__Rikenellaceae.g__AF12	3.59803			-
p__Bacteroidetes.c__Bacteroidia.o__Bacteroidales.f___Odoribacteraceae_	3.59803			-
p__Bacteroidetes.c__Bacteroidia.o__Bacteroidales.f__Rikenellaceae.g__AF12.s__	3.59803			-
p__Proteobacteria.c__Alphaproteobacteria.o__Rhodobacterales.f__Rhodobacteraceae.OTU451	3.58786			-
p__Proteobacteria.c__Alphaproteobacteria.o__Caulobacterales.f__Caulobacteraceae.OTU17	3.5824			-
p__Firmicutes.c__Bacilli.o__Bacillales.f__Planococcaceae.g__	3.5791			-
p__Firmicutes.c__Bacilli.o__Bacillales.f__Planococcaceae.g__.s__	3.5791			-
p__Firmicutes.c__Bacilli.o__Bacillales.f__Planococcaceae.g__.s__.OTU348	3.5791			-
p__Bacteroidetes.c__Bacteroidia.o__Bacteroidales.f__Bacteroidaceae.g__Bacteroides.s__	3.57607	HpG	4.29692	0.0101162
p__Bacteroidetes.c__Bacteroidia.o__Bacteroidales.f__Bacteroidaceae.g__Bacteroides	3.57607	HpG	4.27717	0.0421866
p__Bacteroidetes.c__Bacteroidia.o__Bacteroidales.f__Bacteroidaceae	3.57607	HpG	4.28675	0.0421866
p__Firmicutes.c__Bacilli.o__Lactobacillales.f__Streptococcaceae.g__Streptococcus.OTU555	3.57591			-
p__Actinobacteria.c__Actinobacteria.o__Actinomycetales.f__Microbacteriaceae.g__	3.57488	LyG	4.22406	0.0328415
p__Actinobacteria.c__Actinobacteria.o__Actinomycetales.f__Microbacteriaceae.g__.s__	3.57488	LyG	4.22473	0.0328415
p__Firmicutes.c__Bacilli.o__Lactobacillales.f__Aerococcaceae.g__.s__.OTU60	3.57338			-
p__Proteobacteria.c__Alphaproteobacteria.o__Rhizobiales.f__Hyphomicrobiaceae.g__Rhodoplanes.s__	3.56864			-
p__Proteobacteria.c__Alphaproteobacteria.o__Rhizobiales.f__Hyphomicrobiaceae.g__Rhodoplanes.s__.OTU77	3.56864			-
p__TM7.c__TM7_3.o__EW055.f__.g__.s__	3.56864			-
p__Proteobacteria.c__Alphaproteobacteria.o__Rhizobiales.f__Hyphomicrobiaceae.g__Rhodoplanes	3.56864			-
p__TM7.c__TM7_3.o__EW055.f__	3.56864			-
p__TM7.c__TM7_3.o__EW055	3.56864			-
p__TM7.c__TM7_3.o__EW055.f__.g__.s__.OTU536	3.56864			-
p__TM7.c__TM7_3.o__EW055.f__.g__	3.56864			-
p__Actinobacteria.c__Actinobacteria.o__Actinomycetales.f__Microbacteriaceae.g__.s__.OTU441	3.56309	LyG	4.19513	0.0392588
p__Acidobacteria	3.55933			-
OTU115	3.5499			-
p__Acidobacteria.c__Acidobacteria_2.o__.f__.g__.s__.OTU71	3.54692			-
p__Acidobacteria.c__Acidobacteria_2.o__.f__.g__	3.54692			-
p__Acidobacteria.c__Acidobacteria_2.o__	3.54692			-
p__Acidobacteria.c__Acidobacteria_2.o__.f__	3.54692			-
p__Acidobacteria.c__Acidobacteria_2.o__.f__.g__.s__	3.54692			-
p__Acidobacteria.c__Acidobacteria_2	3.54692			-
p__Firmicutes.c__Bacilli.o__Lactobacillales.f__Streptococcaceae.g__Streptococcus.s__pseudopneumoniae.OTU718	3.54248			-
p__Actinobacteria.c__Actinobacteria.o__Actinomycetales.f__Streptomycetaceae.g__Streptomyces	3.53501			-
p__Actinobacteria.c__Actinobacteria.o__Actinomycetales.f__Streptomycetaceae.g__Streptomyces.OTU637	3.53501			-
p__Firmicutes.c__Bacilli.o__Lactobacillales.f__Streptococcaceae.OTU509	3.5334			-
p__Bacteroidetes.c__Bacteroidia.o__Bacteroidales.f__Rikenellaceae.g__.s__.OTU272	3.52405			-
p__Firmicutes.c__Clostridia.o__Coriobacteriales	3.52025			-
p__Firmicutes.c__Clostridia.o__Coriobacteriales.f__Coriobacteriaceae	3.52025			-
p__Bacteroidetes.c__Bacteroidia.o__Bacteroidales.f___Odoribacteraceae_.g__Odoribacter.s__.OTU255	3.51884			-
p__Firmicutes.c__Bacilli.o__Lactobacillales.f__Streptococcaceae.g__Lactococcus.s__.OTU543	3.51722			-
p__Thermi	3.50349			-
p__Thermi.c__Deinococci	3.50349			-
p__Firmicutes.c__Clostridia.o__Clostridiales.f__Clostridiaceae.g__Anaerococcus.OTU578	3.49397			-
p__Fusobacteria.c__Fusobacteria.o__Fusobacteriales.f__Leptotrichiaceae.g__Leptotrichia.s__.OTU10	3.49009			-
p__Thermi.c__Deinococci.o__Deinococcales.f__Deinococcaceae.g__Deinococcus	3.48511			-
p__Thermi.c__Deinococci.o__Deinococcales.f__Deinococcaceae	3.48511			-
p__Thermi.c__Deinococci.o__Deinococcales	3.48511			-
p__Thermi.c__Deinococci.o__Deinococcales.f__Deinococcaceae.g__Deinococcus.s__	3.48351			-
p__Fusobacteria.c__Fusobacteria.o__Fusobacteriales.f__Leptotrichiaceae.g__Leptotrichia.s__.OTU173	3.47273			-
p__Firmicutes.c__Clostridia.o__Clostridiales.f__Clostridiaceae.OTU643	3.47187			-
p__Actinobacteria.c__Actinobacteria.o__Actinomycetales.f__Corynebacteriaceae.g__Corynebacterium.s__.OTU684	3.47153			-
p__Bacteroidetes.c__Bacteroidia.o__Bacteroidales.f__S24_7.g__.s__.OTU436	3.46354			-
p__Firmicutes.c__Clostridia.o__Clostridiales.f__Clostridiaceae.g__Finegoldia.s__.OTU218	3.46187			-
p__Firmicutes.c__Clostridia.o__Clostridiales.f__Clostridiaceae.g__Finegoldia	3.46187			-
p__Firmicutes.c__Clostridia.o__Clostridiales.f__Clostridiaceae.g__Finegoldia.s__	3.46187			-
p__Firmicutes.c__Clostridia.o__Clostridiales.f__.g__.s__.OTU288	3.4567			-
p__Proteobacteria.c__Betaproteobacteria.o__Burkholderiales.f__Oxalobacteraceae	3.45361			-
p__Firmicutes.c__Clostridia.o__Clostridiales.f__Ruminococcaceae	3.45143			-
p__Firmicutes.c__Clostridia.o__Clostridiales.f__Clostridiaceae.g__Mogibacterium	3.44854			-
p__Firmicutes.c__Clostridia.o__Clostridiales.f__Clostridiaceae.g__Mogibacterium.s__	3.44854			-
p__Proteobacteria.c__Betaproteobacteria.o__Neisseriales.f__Neisseriaceae.g__Neisseria	3.43201			-
p__Proteobacteria.c__Betaproteobacteria.o__Neisseriales.f__Neisseriaceae.g__Neisseria.s__.OTU426	3.43201			-
p__Proteobacteria.c__Betaproteobacteria.o__Neisseriales.f__Neisseriaceae.g__Neisseria.s__	3.43201			-
p__Bacteroidetes.c__Bacteroidia.o__Bacteroidales.f__Bacteroidaceae.g__Bacteroides.s__.OTU670	3.42676			-
p__Bacteroidetes.c__Bacteroidia.o__Bacteroidales.f__Rikenellaceae.g__.s__.OTU372	3.42193			-
p__Firmicutes.c__Clostridia.o__Clostridiales.f__Peptostreptococcaceae	3.42105			-
p__Firmicutes.c__Clostridia.o__Clostridiales.f__Peptostreptococcaceae.g__	3.42105			-
p__Firmicutes.c__Clostridia.o__Clostridiales.f__Peptostreptococcaceae.g__.s__	3.42105			-
p__Fusobacteria.c__Fusobacteria.o__Fusobacteriales.f__Fusobacteriaceae.g__Fusobacterium.s__	3.41995	HpG	4.18646	0.0183992
p__Fusobacteria.c__Fusobacteria.o__Fusobacteriales.f__Fusobacteriaceae	3.41995	HpG	4.16694	0.0183992
p__Fusobacteria.c__Fusobacteria.o__Fusobacteriales.f__Fusobacteriaceae.g__Fusobacterium	3.41995	HpG	4.1864	0.0183992
p__Actinobacteria.c__Actinobacteria.o__Actinomycetales.f__Microbacteriaceae.g__Rathayibacter.s__caricis.OTU19	3.41921			-
p__Actinobacteria.c__Actinobacteria.o__Actinomycetales.f__Microbacteriaceae.g__Rathayibacter.s__caricis	3.41921			-
p__Actinobacteria.c__Actinobacteria.o__Actinomycetales.f__Microbacteriaceae.g__Rathayibacter	3.41921			-
p__Bacteroidetes.c__Bacteroidia.o__Bacteroidales.f__Prevotellaceae.g__Prevotella.s__melaninogenica.OTU425	3.41755			-
p__Firmicutes.c__Bacilli.o__Lactobacillales.f__Streptococcaceae.g__Streptococcus.s__pseudopneumoniae.OTU747	3.4124			-
p__TM7.c__TM7_3.o__I025	3.41181			-
p__TM7.c__TM7_3.o__I025.f__Rs_045.g__.s__.OTU450	3.41181			-
p__TM7.c__TM7_3.o__I025.f__Rs_045.g__	3.41181			-
p__TM7.c__TM7_3.o__I025.f__Rs_045	3.41181			-
p__TM7.c__TM7_3.o__I025.f__Rs_045.g__.s__	3.41181			-
p__Actinobacteria.c__Actinobacteria.o__Actinomycetales.f__Propionibacteriaceae.g__Propionibacterium.s__granulosum.OTU577	3.41024			-
p__Actinobacteria.c__Actinobacteria.o__Actinomycetales.f__Propionibacteriaceae.g__Propionibacterium.s__granulosum	3.41024			-
p__Actinobacteria.c__Actinobacteria.o__Actinomycetales.f__Micrococcaceae.g__Micrococcus.s__	3.40949			-
p__Bacteroidetes.c__Flavobacteriia.o__Flavobacteriales.f__Flavobacteriaceae.g__Flavobacterium	3.40934	HpG	4.56835	0.0489548
p__Firmicutes.c__Bacilli.o__Bacillales.f__Paenibacillaceae	3.39988			-
p__Firmicutes.c__Bacilli.o__Bacillales.f__Paenibacillaceae.g__Paenibacillus	3.39988			-
p__Actinobacteria.c__Actinobacteria.o__Actinomycetales.f__Micrococcaceae.g__Micrococcus.s__.OTU170	3.39618			-
p__Bacteroidetes.c__Bacteroidia.o__Bacteroidales.f__Prevotellaceae.g__Prevotella.s__nanceiensis	3.39062			-
p__Bacteroidetes.c__Bacteroidia.o__Bacteroidales.f__Prevotellaceae.g__Prevotella.s__nanceiensis.OTU215	3.39062			-
p__Firmicutes.c__Erysipelotrichi	3.38934			-
p__Firmicutes.c__Erysipelotrichi.o__Erysipelotrichales	3.38934			-
p__Firmicutes.c__Erysipelotrichi.o__Erysipelotrichales.f__Erysipelotrichaceae.OTU751	3.38934			-
p__Firmicutes.c__Bacilli.o__Turicibacterales.f__Turicibacteraceae.g__Turicibacter	3.38934			-
p__Firmicutes.c__Bacilli.o__Turicibacterales	3.38934			-
p__Firmicutes.c__Bacilli.o__Turicibacterales.f__Turicibacteraceae.g__Turicibacter.s__.OTU108	3.38934			-
p__Firmicutes.c__Erysipelotrichi.o__Erysipelotrichales.f__Erysipelotrichaceae	3.38934			-
p__Firmicutes.c__Bacilli.o__Turicibacterales.f__Turicibacteraceae.g__Turicibacter.s__	3.38934			-
p__Firmicutes.c__Bacilli.o__Turicibacterales.f__Turicibacteraceae	3.38934			-
p__Actinobacteria.c__Actinobacteria.o__Actinomycetales.f__Micrococcaceae.g__Rothia.s__mucilaginosa	3.38399			-
p__Actinobacteria.c__Actinobacteria.o__Actinomycetales.f__Micrococcaceae.g__Rothia.s__mucilaginosa.OTU712	3.38399			-
p__Actinobacteria.c__Actinobacteria.o__Actinomycetales.f__Micrococcaceae.g__Rothia	3.38399			-
p__Firmicutes.c__Clostridia.o__Clostridiales.f__Clostridiaceae.g__Mogibacterium.s__.OTU207	3.38029			-
p__Firmicutes.c__Clostridia.o__Clostridiales.f__Peptostreptococcaceae.g__.s__.OTU145	3.37901			-
p__Bacteroidetes.c__Bacteroidia.o__Bacteroidales.f___Paraprevotellaceae_.g___Prevotella_.s__.OTU307	3.3727			-
p__Bacteroidetes.c__Bacteroidia.o__Bacteroidales.f__Prevotellaceae.g__Prevotella.s__.OTU136	3.36834			-
p__Bacteroidetes.c__Bacteroidia.o__Bacteroidales.f__Prevotellaceae.g__Prevotella.s__nigrescens.OTU598	3.3602			-
p__Bacteroidetes.c__Bacteroidia.o__Bacteroidales.f__Prevotellaceae.g__Prevotella.OTU92	3.35746			-
p__Proteobacteria.c__Gammaproteobacteria.o__Enterobacteriales.f__Enterobacteriaceae.g__Escherichia.s__	3.35523			-
p__Proteobacteria.c__Gammaproteobacteria.o__Enterobacteriales.f__Enterobacteriaceae.g__Escherichia	3.35523			-
p__Proteobacteria.c__Gammaproteobacteria.o__Enterobacteriales.f__Enterobacteriaceae.g__Escherichia.s__.OTU362	3.35523			-
p__Firmicutes.c__Bacilli.o__Bacillales.f__Staphylococcaceae.g__Staphylococcus.OTU697	3.35484			-
p__Proteobacteria.c__Betaproteobacteria.o__Burkholderiales.f__Comamonadaceae.g__Hydrogenophaga.s__.OTU530	3.35155			-
p__Proteobacteria.c__Betaproteobacteria.o__Burkholderiales.f__Comamonadaceae.g__Hydrogenophaga	3.35155			-
p__Spirochaetes	3.35155			-
p__Proteobacteria.c__Betaproteobacteria.o__Burkholderiales.f__Comamonadaceae.g__Hydrogenophaga.s__	3.35155			-
p__Fusobacteria.c__Fusobacteria.o__Fusobacteriales.f__Fusobacteriaceae.g__Fusobacterium.s__.OTU109	3.35127	HpG	4.54693	0.0247084
p__Firmicutes.c__Clostridia.o__Coriobacteriales.f__Coriobacteriaceae.OTU634	3.34486			-
p__Spirochaetes.c__WWE1	3.33135			-
p__Spirochaetes.c__WWE1.o___Cloacamonales_.f___Cloacamonaceae_.g__W22.s__	3.33135			-
p__Bacteroidetes.c__Sphingobacteriia.o__Sphingobacteriales.f__Chitinophagaceae.g__Flavisolibacter.s__.OTU618	3.33135			-
p__Bacteroidetes.c__Sphingobacteriia.o__Sphingobacteriales.f__Chitinophagaceae.g__Flavisolibacter.s__	3.33135			-
p__Bacteroidetes.c__Sphingobacteriia.o__Sphingobacteriales.f__Chitinophagaceae.g__Flavisolibacter	3.33135			-
p__Spirochaetes.c__WWE1.o___Cloacamonales_.f___Cloacamonaceae_.g__W22	3.33135			-
p__Spirochaetes.c__WWE1.o___Cloacamonales_	3.33135			-
p__Spirochaetes.c__WWE1.o___Cloacamonales_.f___Cloacamonaceae_	3.33135			-
p__Actinobacteria.c__Actinobacteria.o__Actinomycetales.f__Corynebacteriaceae.g__Corynebacterium.s__.OTU258	3.32372			-
p__Actinobacteria.c__Actinobacteria.o__Actinomycetales.f__Corynebacteriaceae.g__Corynebacterium.s__.OTU559	3.3127			-
p__Firmicutes.c__Bacilli.o__Bacillales.f__Staphylococcaceae.g__Staphylococcus.s__.OTU241	3.31072			-
p__Firmicutes.c__Clostridia.o__Clostridiales.f__Lachnospiraceae.OTU443	3.31016			-
p__Firmicutes.c__Bacilli.o__Lactobacillales.f__Streptococcaceae.g__.s__	3.2995			-
p__Firmicutes.c__Bacilli.o__Lactobacillales.f__Streptococcaceae.g__	3.2995			-
p__Proteobacteria.c__Gammaproteobacteria.o__Enterobacteriales.f__Enterobacteriaceae.g__Yersinia.s__	3.297			-
p__Proteobacteria.c__Alphaproteobacteria.o__Rhizobiales.OTU471	3.297			-
p__Firmicutes.c__Clostridia.OTU138	3.297			-
p__Proteobacteria.c__Gammaproteobacteria.o__Enterobacteriales.f__Enterobacteriaceae.g__Yersinia.s__.OTU721	3.297			-
p__Proteobacteria.c__Betaproteobacteria.o__Burkholderiales.f__Oxalobacteraceae.g__Cupriavidus.s__	3.297			-
p__Proteobacteria.c__Betaproteobacteria.o__Burkholderiales.f__Oxalobacteraceae.g__Cupriavidus.s__.OTU172	3.297			-
p__Proteobacteria.c__Gammaproteobacteria.o__Enterobacteriales.f__Enterobacteriaceae.g__Yersinia	3.297			-
p__Proteobacteria.c__Betaproteobacteria.o__Burkholderiales.f__Oxalobacteraceae.g__Cupriavidus	3.297			-
p__Firmicutes.c__Clostridia.o__Clostridiales.f__.g__.s__.OTU563	3.297			-
p__Bacteroidetes.c__Bacteroidia.o__Bacteroidales.f__Prevotellaceae.g__Prevotella.s__nigrescens.OTU433	3.29052			-
p__Proteobacteria.c__Alphaproteobacteria.o__Rhizobiales.f__Methylobacteriaceae.g__.s__.OTU679	3.28155			-
p__Proteobacteria.c__Alphaproteobacteria.o__Rhizobiales.f__Methylobacteriaceae.g__.s__	3.28155			-
p__Proteobacteria.c__Alphaproteobacteria.o__Rhizobiales.f__Methylobacteriaceae.g__	3.28155			-
p__Thermi.c__Deinococci.o__Deinococcales.f__Deinococcaceae.g__Deinococcus.s__.OTU233	3.28139			-
p__Firmicutes.c__Bacilli.OTU535	3.27558			-
p__Bacteroidetes.c__Bacteroidia.o__Bacteroidales.f__Prevotellaceae.g__Prevotella.s__.OTU14	3.27203			-
p__Bacteroidetes.c__Bacteroidia.o__Bacteroidales.f__.g__.s__.OTU302	3.26995			-
p__Bacteroidetes.c__Bacteroidia.o__Bacteroidales.f__.g__.s__.OTU308	3.2644			-
p__Actinobacteria.c__Actinobacteria.o__Actinomycetales.f__Actinomycetaceae	3.2568			-
p__Firmicutes.c__Bacilli.o__Lactobacillales.f__Lactobacillaceae.g__Lactobacillus.s__crispatus.OTU518	3.25593			-
p__Firmicutes.c__Bacilli.o__Lactobacillales.f__Lactobacillaceae.g__Lactobacillus.s__crispatus	3.25593			-
p__Firmicutes.c__Bacilli.o__Lactobacillales.f__Aerococcaceae.g__Aerococcus	3.25042			-
p__Firmicutes.c__Bacilli.o__Lactobacillales.f__Aerococcaceae.g__Aerococcus.s__	3.25042			-
p__Firmicutes.c__Bacilli.o__Bacillales.f__Bacillaceae.OTU201	3.24831			-
p__Chloroflexi.c__TK17.o__S085.f__.g__	3.24584			-
p__Chloroflexi.c__TK17.o__S085.f__	3.24584			-
p__Chloroflexi.c__TK17.o__S085.f__.g__.s__	3.24584			-
p__Chloroflexi.c__TK17.o__S085	3.24584			-
p__Chloroflexi.c__TK17.o__S085.f__.g__.s__.OTU587	3.24584			-
p__Chloroflexi.c__TK17	3.24584			-
p__Firmicutes.c__Bacilli.o__Lactobacillales.f__Streptococcaceae.g__.s__.OTU238	3.24502			-
p__Firmicutes.c__Bacilli.o__Lactobacillales.f__Lactobacillaceae.g__Lactobacillus.s__	3.23572			-
p__Proteobacteria.c__Gammaproteobacteria.o__Pseudomonadales.f__Moraxellaceae.g__Acinetobacter	3.23426			-
p__Firmicutes.c__Bacilli.o__Bacillales.f__Bacillaceae.g__Bacillus.s__	3.22745			-
p__Firmicutes.c__Bacilli.o__Bacillales.f__Paenibacillaceae.g__Paenibacillus.s__	3.22715			-
p__Firmicutes.c__Bacilli.o__Lactobacillales.f__Aerococcaceae.g__Aerococcus.s__.OTU156	3.21788			-
p__Proteobacteria.c__Gammaproteobacteria.o__Pseudomonadales.f__Pseudomonadaceae.g__Pseudomonas.s__viridiflava.OTU358	3.21666			-
p__Proteobacteria.c__Gammaproteobacteria.o__Pseudomonadales.f__Pseudomonadaceae.g__Pseudomonas.s__viridiflava	3.21666			-
p__Actinobacteria.c__Actinobacteria.o__Actinomycetales.f__Corynebacteriaceae.g__Corynebacterium.s__.OTU290	3.21081			-
p__Proteobacteria.c__Gammaproteobacteria.o__Xanthomonadales.f__Sinobacteraceae.g__Nevskia.OTU148	3.20717			-
p__Proteobacteria.c__Gammaproteobacteria.o__Xanthomonadales.f__Sinobacteraceae	3.20717			-
p__Proteobacteria.c__Gammaproteobacteria.o__Xanthomonadales.f__Sinobacteraceae.g__Nevskia	3.20717			-
p__Proteobacteria.c__Alphaproteobacteria.o__Sphingomonadales.f__Sphingomonadaceae.g__Sphingobium.s__	3.20443			-
p__Proteobacteria.c__Alphaproteobacteria.o__Sphingomonadales.f__Sphingomonadaceae.g__Sphingobium	3.20443			-
p__Firmicutes.c__Bacilli.o__Lactobacillales.f__Lactobacillaceae.g__Lactobacillus.s__.OTU58	3.20353			-
p__Actinobacteria.c__Actinobacteria.o__Actinomycetales.f__Corynebacteriaceae.g__Corynebacterium.s__.OTU353	3.20255			-
p__Proteobacteria.c__Betaproteobacteria.o__Neisseriales.f__Neisseriaceae.g__.s__	3.20014			-
p__Proteobacteria.c__Betaproteobacteria.o__Neisseriales.f__Neisseriaceae.g__	3.20014			-
p__Firmicutes.c__Clostridia.o__Clostridiales.f__Lachnospiraceae.g__.s__.OTU84	3.18785			-
p__Firmicutes.c__Clostridia.o__Clostridiales.f__Clostridiaceae.g__Anaerococcus.s__	3.18636			-
p__Proteobacteria.c__Gammaproteobacteria.o__Xanthomonadales.f__Sinobacteraceae.g__	3.1863			-
p__Proteobacteria.c__Gammaproteobacteria.o__Xanthomonadales.f__Sinobacteraceae.g__.s__.OTU623	3.1863			-
p__Proteobacteria.c__Gammaproteobacteria.o__Xanthomonadales.f__Sinobacteraceae.g__.s__	3.1863			-
p__Firmicutes.c__Bacilli.o__Bacillales.f__Staphylococcaceae.g__Staphylococcus.s__aureus.OTU24	3.18522			-
p__Firmicutes.c__Bacilli.o__Bacillales.f__Staphylococcaceae.g__Staphylococcus.s__aureus	3.18522			-
p__Actinobacteria.c__Actinobacteria.o__Actinomycetales.f__Micrococcaceae.g__Kocuria.s__palustris	3.18079			-
p__Actinobacteria.c__Actinobacteria.o__Actinomycetales.f__Micrococcaceae.g__Kocuria.s__palustris.OTU520	3.18079			-
p__Proteobacteria.c__Alphaproteobacteria.o__Sphingomonadales.f__Sphingomonadaceae.g__Sphingobium.s__.OTU565	3.17486			-
p__Firmicutes.c__Bacilli.o__Bacillales.f__Staphylococcaceae.g__Staphylococcus.s__.OTU428	3.17223			-
p__Proteobacteria.c__Deltaproteobacteria	3.16477			-
p__Proteobacteria.c__Betaproteobacteria.o__Burkholderiales.f__Comamonadaceae.OTU291	3.1594			-
p__Firmicutes.c__Clostridia.o__Clostridiales.f__Peptostreptococcaceae.g__.s__.OTU178	3.15526			-
p__Actinobacteria.c__Actinobacteria.o__Actinomycetales.f__Streptomycetaceae.OTU556	3.15526			-
p__Actinobacteria.c__Actinobacteria.o__Actinomycetales.f__Corynebacteriaceae.g__Corynebacterium.s__.OTU293	3.14968			-
p__Bacteroidetes.c__Sphingobacteriia.o__Sphingobacteriales.OTU139	3.13923			-
p__Actinobacteria.c__Actinobacteria.o__Actinomycetales.OTU699	3.13599			-
p__Proteobacteria.c__Alphaproteobacteria.o__Rhizobiales.f__Methylocystaceae.g__	3.13194			-
p__Proteobacteria.c__Alphaproteobacteria.o__Rhizobiales.f__Methylocystaceae.g__.s__.OTU720	3.13194			-
p__Proteobacteria.c__Alphaproteobacteria.o__Rhizobiales.f__Methylocystaceae	3.13194			-
p__Proteobacteria.c__Alphaproteobacteria.o__Rhizobiales.f__Methylocystaceae.g__.s__	3.13194			-
p__Bacteroidetes.c__Bacteroidia.o__Bacteroidales.f__Porphyromonadaceae.g__Tannerella.s__.OTU610	3.12799			-
p__Bacteroidetes.c__Bacteroidia.o__Bacteroidales.f__Porphyromonadaceae.g__Tannerella	3.12799			-
p__Bacteroidetes.c__Bacteroidia.o__Bacteroidales.f__Porphyromonadaceae.g__Tannerella.s__	3.12799			-
p__Bacteroidetes.c__Bacteroidia.o__Bacteroidales.f__Porphyromonadaceae	3.12799			-
p__Bacteroidetes.c__Flavobacteriia.o__Flavobacteriales.f__Flavobacteriaceae.g__Flavobacterium.s__.OTU649	3.12307			-
p__Bacteroidetes.c__Flavobacteriia.o__Flavobacteriales.f__Flavobacteriaceae.g__Flavobacterium.s__	3.12307			-
p__Proteobacteria.c__Gammaproteobacteria.o__Oceanospirillales.f__Halomonadaceae.g__	3.12237			-
p__Proteobacteria.c__Gammaproteobacteria.o__Oceanospirillales.f__Halomonadaceae.g__.s__	3.12237			-
p__Proteobacteria.c__Gammaproteobacteria.o__Oceanospirillales.f__Halomonadaceae.g__.s__.OTU20	3.12237			-
p__Firmicutes.c__Clostridia.o__Clostridiales.f__Lachnospiraceae.g__.s__.OTU398	3.1209			-
p__Firmicutes.c__Clostridia.o__Clostridiales.f__Lachnospiraceae.g__.s__.OTU254	3.1209			-
p__Proteobacteria.c__Alphaproteobacteria.o__Rhizobiales.OTU464	3.12046			-
p__Firmicutes.c__Clostridia.o__Clostridiales.f__Veillonellaceae.OTU323	3.11699			-
p__Firmicutes.c__Bacilli.o__Bacillales.f__Bacillaceae.g__Geobacillus	3.11159			-
p__Cyanobacteria.c__4C0d_2.o__MLE1_12	3.10045			-
p__Cyanobacteria.c__4C0d_2.o__MLE1_12.f__.g__.s__.OTU676	3.10045			-
p__Cyanobacteria.c__4C0d_2.o__MLE1_12.f__.g__	3.10045			-
p__Cyanobacteria.c__4C0d_2	3.10045			-
p__Cyanobacteria.c__4C0d_2.o__MLE1_12.f__.g__.s__	3.10045			-
p__Cyanobacteria.c__4C0d_2.o__MLE1_12.f__	3.10045			-
p__Firmicutes.c__Clostridia.o__Clostridiales.f__Veillonellaceae.g__Veillonella.s__	3.09576			-
p__Proteobacteria.c__Alphaproteobacteria.o__Rhodobacterales.f__Rhodobacteraceae.g__Amaricoccus.s__.OTU276	3.08831			-
p__Proteobacteria.c__Alphaproteobacteria.o__Rhodobacterales.f__Rhodobacteraceae.g__Amaricoccus.s__	3.08831			-
p__Proteobacteria.c__Alphaproteobacteria.o__Rhodobacterales.f__Rhodobacteraceae.g__Amaricoccus	3.08831			-
p__Proteobacteria.c__Gammaproteobacteria.o__Pseudomonadales.f__Moraxellaceae.g__Acinetobacter.s__	3.08761			-
p__Proteobacteria.c__Alphaproteobacteria.o__Rhodobacterales.f__Rhodobacteraceae.g__Rhodobacter.s__	3.08548			-
p__Proteobacteria.c__Alphaproteobacteria.o__Rhodobacterales.f__Rhodobacteraceae.g__Rhodobacter	3.08548			-
p__Nitrospirae.c__Nitrospira.o__Nitrospirales.f__Nitrospiraceae.g__Nitrospira	3.08223			-
p__Nitrospirae.c__Nitrospira	3.08223			-
p__Nitrospirae.c__Nitrospira.o__Nitrospirales.f__Nitrospiraceae.g__Nitrospira.s__	3.08223			-
p__Nitrospirae	3.08223			-
p__Nitrospirae.c__Nitrospira.o__Nitrospirales	3.08223			-
p__Nitrospirae.c__Nitrospira.o__Nitrospirales.f__Nitrospiraceae	3.08223			-
p__Firmicutes.c__Bacilli.o__Lactobacillales.f__Streptococcaceae.OTU232	3.07			-
p__Proteobacteria.c__Alphaproteobacteria.o__Sphingomonadales.f__Sphingomonadaceae.g__Sphingomonas.s__.OTU541	3.0698			-
p__Proteobacteria.c__Deltaproteobacteria.o__Myxococcales	3.06978			-
p__Proteobacteria.c__Deltaproteobacteria.o__Myxococcales.f__Myxococcaceae.g__Myxococcus	3.06978			-
p__Proteobacteria.c__Alphaproteobacteria.o__Rhodobacterales.f__Rhodobacteraceae.g__Rubellimicrobium.s__	3.06978			-
p__Proteobacteria.c__Deltaproteobacteria.o__Myxococcales.f__Myxococcaceae.g__Myxococcus.s__	3.06978			-
p__Proteobacteria.c__Alphaproteobacteria.o__Rhodobacterales.f__Rhodobacteraceae.g__Rubellimicrobium	3.06978			-
p__Proteobacteria.c__Deltaproteobacteria.o__Myxococcales.f__Myxococcaceae.g__Myxococcus.s__.OTU222	3.06978			-
p__Proteobacteria.c__Deltaproteobacteria.o__Myxococcales.f__Myxococcaceae	3.06978			-
p__Firmicutes.c__Clostridia.o__Clostridiales.f__Ruminococcaceae.g__Oscillospira.s__	3.0597			-
p__Firmicutes.c__Clostridia.o__Clostridiales.f__Ruminococcaceae.g__Oscillospira	3.0597			-
p__Firmicutes.c__Bacilli.o__Lactobacillales.f__Aerococcaceae.g__Facklamia.s__.OTU651	3.05643			-
p__Firmicutes.c__Bacilli.o__Lactobacillales.f__Aerococcaceae.g__Facklamia	3.05643			-
p__Firmicutes.c__Bacilli.o__Lactobacillales.f__Aerococcaceae.g__Facklamia.s__	3.05643			-
p__Actinobacteria.c__Actinobacteria.o__Actinomycetales.f__Corynebacteriaceae.g__Corynebacterium.s__.OTU414	3.05294			-
p__Bacteroidetes.c__Sphingobacteriia.o__Sphingobacteriales.OTU661	3.0511			-
p__Cyanobacteria.c__Chloroplast.o__Chlorophyta.f__Chlamydomonadaceae.g__.s__	3.05052			-
p__Cyanobacteria.c__Chloroplast.o__Chlorophyta.f__Chlamydomonadaceae.g__.s__.OTU18	3.05052			-
p__Cyanobacteria.c__Chloroplast.o__Chlorophyta.f__Chlamydomonadaceae	3.05052			-
p__Actinobacteria.c__Actinobacteria.o__Actinomycetales.OTU318	3.05052			-
p__Cyanobacteria.c__Chloroplast.o__Chlorophyta	3.05052			-
p__Cyanobacteria.c__Chloroplast.o__Chlorophyta.f__Chlamydomonadaceae.g__	3.05052			-
p__Spirochaetes.c__WWE1.o___Cloacamonales_.f___Cloacamonaceae_.g__W22.s__.OTU119	3.05052			-
p__Bacteroidetes.c__Bacteroidia.o__Bacteroidales.f__Prevotellaceae.g__Prevotella.s__.OTU334	3.04814			-
p__Firmicutes.c__Clostridia.o__Clostridiales.f__Clostridiaceae.g__Peptoniphilus.s__	3.04444			-
p__Firmicutes.c__Clostridia.o__Clostridiales.f__Clostridiaceae.g__Peptoniphilus.s__.OTU5	3.04444			-
p__Firmicutes.c__Clostridia.o__Clostridiales.f__Clostridiaceae.g__Peptoniphilus	3.04444			-
p__Proteobacteria.c__Gammaproteobacteria.o__Pasteurellales	3.04438			-
p__Proteobacteria.c__Gammaproteobacteria.o__Pasteurellales.f__Pasteurellaceae	3.04438			-
p__Firmicutes.c__Clostridia.o__Coriobacteriales.f__Coriobacteriaceae.g__Adlercreutzia	3.04172			-
p__Proteobacteria.c__Gammaproteobacteria.o__Pseudomonadales.f__Moraxellaceae.g__Acinetobacter.s__.OTU263	3.04172			-
p__Firmicutes.c__Clostridia.o__Coriobacteriales.f__Coriobacteriaceae.g__Adlercreutzia.s__	3.04172			-
p__Firmicutes.c__Clostridia.o__Coriobacteriales.f__Coriobacteriaceae.g__Adlercreutzia.s__.OTU320	3.04172			-
p__Proteobacteria.OTU740	3.03914			-
p__Firmicutes.c__Clostridia.o__Clostridiales.f__Veillonellaceae.g__Veillonella.s__.OTU702	3.03503			-
p__Firmicutes.c__Bacilli.o__Bacillales.f__Bacillaceae.g__Anaerobacillus.s__.OTU710	3.03108			-
p__Firmicutes.c__Bacilli.o__Bacillales.f__Bacillaceae.g__Anaerobacillus	3.03108			-
p__Nitrospirae.c__Nitrospira.o__Nitrospirales.f__Nitrospiraceae.g__Nitrospira.s__.OTU285	3.03108			-
p__Firmicutes.c__Bacilli.o__Bacillales.f__Bacillaceae.g__Anaerobacillus.s__	3.03108			-
p__Bacteroidetes.c__Bacteroidia.o__Bacteroidales.f__S24_7.g__.s__.OTU434	3.03041			-
p__Firmicutes.c__Bacilli.o__Bacillales.f__Bacillaceae.g__Geobacillus.s__	3.02958			-
p__Firmicutes.c__Bacilli.o__Lactobacillales.f__Lactobacillaceae.g__Lactobacillus.s__iners	3.02808			-
p__Firmicutes.c__Bacilli.o__Lactobacillales.f__Lactobacillaceae.g__Lactobacillus.s__iners.OTU267	3.02808			-
p__Firmicutes.c__Clostridia.o__Clostridiales.f__Lachnospiraceae.g__Oribacterium.s__	3.02425			-
p__Firmicutes.c__Clostridia.o__Clostridiales.f__Lachnospiraceae.g__Oribacterium.s__.OTU686	3.02425			-
p__Firmicutes.c__Clostridia.o__Clostridiales.f__Lachnospiraceae.g__Oribacterium	3.02425			-
p__Firmicutes.c__Bacilli.o__Lactobacillales.f__Streptococcaceae.OTU271	3.02425			-
p__Proteobacteria.c__Alphaproteobacteria.o__Rickettsiales	3.01655			-
p__Firmicutes.c__Clostridia.o__.f__.g__.s__.OTU713	3.0135			-
p__Firmicutes.c__Clostridia.o__.f__	3.0135			-
p__Firmicutes.c__Clostridia.o__	3.0135			-
p__Firmicutes.c__Clostridia.o__.f__.g__.s__	3.0135			-
p__Firmicutes.c__Clostridia.o__.f__.g__	3.0135			-
p__Proteobacteria.c__Betaproteobacteria.o__Neisseriales.f__Neisseriaceae.g__.s__.OTU83	3.0135			-
p__Actinobacteria.c__Thermoleophilia	3.01005			-
p__Bacteroidetes.c__Bacteroidia.o__Bacteroidales.f__Porphyromonadaceae.g__	3.00913			-
p__Bacteroidetes.c__Bacteroidia.o__Bacteroidales.f__Porphyromonadaceae.g__.s__.OTU749	3.00913			-
p__Bacteroidetes.c__Bacteroidia.o__Bacteroidales.f__Porphyromonadaceae.g__.s__	3.00913			-
p__Spirochaetes.c__WWE1.o___Cloacamonales_.f___Cloacamonaceae_.g__W22.s__.OTU63	3.00913			-
p__Proteobacteria.c__Alphaproteobacteria.o__Rhizobiales.f__Hyphomicrobiaceae.g__Pedomicrobium	3.00913			-
p__Proteobacteria.c__Alphaproteobacteria.o__Rhizobiales.f__Hyphomicrobiaceae.g__Pedomicrobium.OTU601	3.00913			-
p__Bacteroidetes.c__Bacteroidia.o__Bacteroidales.f__S24_7.g__.s__.OTU690	3.00534			-
p__Actinobacteria.c__Actinobacteria.o__Actinomycetales.f__Actinomycetaceae.g__Actinomyces.s__	3.00049			-
p__Actinobacteria.c__Actinobacteria.o__Actinomycetales.f__Actinomycetaceae.g__Actinomyces	3.00049			-
p__Actinobacteria.c__Actinobacteria.o__Actinomycetales.f__Microbacteriaceae.g__Microbacterium.s__	2.99456			-
p__Firmicutes.c__Clostridia.o__Clostridiales.f__Clostridiaceae.g__Anaerococcus.s__.OTU626	2.98949			-
p__Actinobacteria.c__Thermoleophilia.o__Solirubrobacterales.f__.g__.s__	2.98816			-
p__Actinobacteria.c__Thermoleophilia.o__Solirubrobacterales.f__	2.98816			-
p__Actinobacteria.c__Thermoleophilia.o__Solirubrobacterales.f__.g__	2.98816			-
p__Actinobacteria.c__Thermoleophilia.o__Solirubrobacterales	2.98816			-
p__Actinobacteria.c__Actinobacteria.o__Actinomycetales.f__Microbacteriaceae.g__Microbacterium.s__.OTU149	2.98744			-
p__Proteobacteria.c__Alphaproteobacteria.o__Rhizobiales.f__Hyphomicrobiaceae.g__Rhodoplanes.s__.OTU726	2.98246			-
p__Bacteroidetes.c__Bacteroidia.o__Bacteroidales.f__S24_7.g__.s__.OTU220	2.97994			-
p__Firmicutes.c__Bacilli.o__Lactobacillales.f__Enterococcaceae.g__Enterococcus.s__	2.97389			-
p__Firmicutes.c__Bacilli.o__Lactobacillales.f__Enterococcaceae.g__Enterococcus	2.97389			-
p__Firmicutes.c__Bacilli.o__Lactobacillales.f__Enterococcaceae	2.97389			-
p__Actinobacteria.c__Actinobacteria.o__Actinomycetales.f__Actinomycetaceae.g__Actinomyces.s__.OTU419	2.97309			-
p__Proteobacteria.c__Alphaproteobacteria.o__Rhodobacterales.f__Rhodobacteraceae.g__Paracoccus.OTU280	2.97309			-
p__Proteobacteria.c__Betaproteobacteria.o__Neisseriales.f__Neisseriaceae.OTU296	2.97309			-
p__Proteobacteria.c__Alphaproteobacteria.o__Rhizobiales.OTU431	2.97296			-
p__Bacteroidetes.c__Bacteroidia.o__Bacteroidales.f__Porphyromonadaceae.g__Porphyromonas.s__	2.9657			-
p__Bacteroidetes.c__Bacteroidia.o__Bacteroidales.f__Porphyromonadaceae.g__Porphyromonas	2.9657			-
p__Firmicutes.c__Clostridia.o__Clostridiales.f__Lachnospiraceae.g__.s__.OTU455	2.96203			-
p__Actinobacteria.c__Actinobacteria.o__Actinomycetales.OTU300	2.95708			-
p__Proteobacteria.c__Betaproteobacteria.o__Rhodocyclales	2.95702			-
p__Proteobacteria.c__Betaproteobacteria.o__Rhodocyclales.f__Rhodocyclaceae	2.95702			-
p__Proteobacteria.c__Gammaproteobacteria.o__Pasteurellales.f__Pasteurellaceae.g__Haemophilus	2.95585			-
p__Proteobacteria.c__Betaproteobacteria.o__Burkholderiales.OTU41	2.95585			-
p__Proteobacteria.c__Betaproteobacteria.o__Burkholderiales.f__Comamonadaceae.OTU588	2.95585			-
p__Proteobacteria.c__Gammaproteobacteria.o__Pasteurellales.f__Pasteurellaceae.g__Haemophilus.s__parainfluenzae	2.95585			-
p__Proteobacteria.c__Gammaproteobacteria.o__Pasteurellales.f__Pasteurellaceae.g__Haemophilus.s__parainfluenzae.OTU427	2.95585			-
p__Proteobacteria.c__Alphaproteobacteria.o__Rhizobiales.f__Xanthobacteraceae	2.95534			-
p__Firmicutes.c__Bacilli.o__Herpetosiphonales.f__Herpetosiphonaceae.g__Herpetosiphon.s__agaradhaerens.OTU666	2.95419			-
p__Firmicutes.c__Bacilli.o__Herpetosiphonales.f__Herpetosiphonaceae.g__Herpetosiphon	2.95419			-
p__Firmicutes.c__Bacilli.o__Herpetosiphonales.f__Herpetosiphonaceae.g__Herpetosiphon.s__agaradhaerens	2.95419			-
p__Firmicutes.c__Bacilli.o__Herpetosiphonales	2.95419			-
p__Firmicutes.c__Bacilli.o__Herpetosiphonales.f__Herpetosiphonaceae	2.95419			-
p__Firmicutes.c__Clostridia.o__Clostridiales.f__Clostridiaceae.g__Peptoniphilus.s__asaccharolyticus	2.95389			-
p__Proteobacteria.c__Alphaproteobacteria.o__Rhodospirillales	2.95209			-
p__Proteobacteria.c__Alphaproteobacteria.o__Rhodospirillales.f__Acetobacteraceae	2.95209			-
p__Proteobacteria.c__Betaproteobacteria.o__Rhodocyclales.f__Rhodocyclaceae.g__Rhodocyclus.s__	2.94479			-
p__Proteobacteria.c__Betaproteobacteria.o__Rhodocyclales.f__Rhodocyclaceae.g__Rhodocyclus	2.94479			-
p__Proteobacteria.c__Betaproteobacteria.o__Rhodocyclales.f__Rhodocyclaceae.g__Rhodocyclus.s__.OTU151	2.94479			-
p__Firmicutes.c__Bacilli.o__Lactobacillales.f__Streptococcaceae.g__Streptococcus.s__anginosus.OTU47	2.94382			-
p__Firmicutes.c__Bacilli.o__Lactobacillales.f__Streptococcaceae.g__Streptococcus.s__anginosus	2.94382			-
p__Firmicutes.c__Bacilli.o__Lactobacillales.f__Lactobacillaceae.g__Lactobacillus.s__.OTU69	2.9404			-
p__Actinobacteria.c__Acidimicrobiia	2.94022			-
p__Actinobacteria.c__Acidimicrobiia.o__Acidimicrobiales	2.94022			-
p__Actinobacteria.c__Actinobacteria.o__Actinomycetales.f__Micrococcaceae.g__.s__	2.93889			-
p__Actinobacteria.c__Actinobacteria.o__Actinomycetales.f__Micrococcaceae.g__	2.93889			-
p__Firmicutes.c__Clostridia.o__Clostridiales.f__Clostridiaceae.g__Clostridium	2.93821			-
p__Thermi.c__Deinococci.o__Thermales.f__Thermaceae.g__Meiothermus.s__.OTU593	2.93469			-
p__Thermi.c__Deinococci.o__Thermales.f__Thermaceae	2.93469			-
p__Proteobacteria.c__Betaproteobacteria.o__Burkholderiales.f__Oxalobacteraceae.g__Ralstonia.s__	2.93469			-
p__Thermi.c__Deinococci.o__Thermales	2.93469			-
p__Proteobacteria.c__Betaproteobacteria.o__Burkholderiales.f__Oxalobacteraceae.g__Ralstonia.s__.OTU412	2.93469			-
p__Proteobacteria.c__Betaproteobacteria.o__Burkholderiales.f__Oxalobacteraceae.g__Ralstonia	2.93469			-
p__Thermi.c__Deinococci.o__Thermales.f__Thermaceae.g__Meiothermus.s__	2.93469			-
p__Thermi.c__Deinococci.o__Thermales.f__Thermaceae.g__Meiothermus	2.93469			-
p__Firmicutes.c__Bacilli.o__Lactobacillales.f__Enterococcaceae.g__Enterococcus.s__.OTU401	2.92652			-
p__Proteobacteria.c__Betaproteobacteria.o__Burkholderiales.f__Oxalobacteraceae.g__.s__	2.92627			-
p__Proteobacteria.c__Betaproteobacteria.o__Burkholderiales.f__Oxalobacteraceae.g__	2.92627			-
p__Firmicutes.c__Clostridia.o__Clostridiales.f__Ruminococcaceae.g__Oscillospira.s__.OTU470	2.91764			-
p__Bacteroidetes.c__Bacteroidia.o__Bacteroidales.f__Porphyromonadaceae.g__Porphyromonas.s__.OTU570	2.91311			-
p__Chloroflexi.c__Dehalococcoidetes.o__Dehalococcoidales.f__Dehalococcoidaceae.g__.s__.OTU286	2.91222			-
p__Actinobacteria.c__Actinobacteria.o__Actinomycetales.f__Actinomycetaceae.g__Parascardovia	2.90593			-
p__Actinobacteria.c__Actinobacteria.o__Actinomycetales.f__Actinomycetaceae.g__Parascardovia.s__	2.90593			-
p__Firmicutes.c__Clostridia.o__Clostridiales.f__Clostridiaceae.g__Peptoniphilus.s__asaccharolyticus.OTU190	2.90487			-
p__Firmicutes.c__Bacilli.o__Gemellales	2.90235			-
p__Bacteroidetes.c__Flavobacteriia.o__Flavobacteriales.f__Flavobacteriaceae.g__Riemerella	2.89875			-
p__Bacteroidetes.c__Flavobacteriia.o__Flavobacteriales.f__Flavobacteriaceae.g__Riemerella.s__.OTU305	2.89875			-
p__Bacteroidetes.c__Flavobacteriia.o__Flavobacteriales.f__Flavobacteriaceae.g__Riemerella.s__	2.89875			-
p__Bacteroidetes.c__Flavobacteriia.o__Flavobacteriales.f__Flavobacteriaceae.g__Salinimicrobium.s__	2.89865			-
p__Bacteroidetes.c__Flavobacteriia.o__Flavobacteriales.f__Flavobacteriaceae.g__Salinimicrobium	2.89865			-
p__Firmicutes.c__Clostridia.o__Clostridiales.f__Ruminococcaceae.OTU193	2.88766			-
p__Proteobacteria.c__Betaproteobacteria.o__Burkholderiales.f__Oxalobacteraceae.OTU562	2.88179			-
p__Firmicutes.c__Bacilli.o__Bacillales.f__Bacillaceae.g__Bacillus.OTU394	2.87467			-
p__Actinobacteria.c__Actinobacteria.o__Actinomycetales.f__Nocardioidaceae.g__Friedmanniella.s__.OTU153	2.87297			-
p__Actinobacteria.c__Actinobacteria.o__Actinomycetales.f__Nocardioidaceae.g__Friedmanniella	2.87297			-
p__Actinobacteria.c__Actinobacteria.o__Actinomycetales.f__Nocardioidaceae.g__Friedmanniella.s__	2.87297			-
p__Bacteroidetes.c__Bacteroidia.o__Bacteroidales.f__Prevotellaceae.g__Prevotella.s__.OTU746	2.86774			-
p__Firmicutes.c__Bacilli.o__Bacillales.f__Bacillaceae.g__Bacillus.s__.OTU245	2.8647			-
p__Actinobacteria.c__Actinobacteria.o__Actinomycetales.f__Microbacteriaceae.g__Salinibacterium.s__.OTU44	2.86249			-
p__Actinobacteria.c__Actinobacteria.o__Actinomycetales.f__Microbacteriaceae.g__Salinibacterium	2.86249			-
p__Actinobacteria.c__Actinobacteria.o__Actinomycetales.f__Microbacteriaceae.g__Salinibacterium.s__	2.86249			-
p__Firmicutes.c__Bacilli.o__Lactobacillales.f__Lactobacillaceae.g__Lactobacillus.s__reuteri.OTU289	2.85667			-
p__Firmicutes.c__Bacilli.o__Lactobacillales.f__Lactobacillaceae.g__Lactobacillus.s__reuteri	2.85667			-
p__Firmicutes.c__Bacilli.o__Lactobacillales.f__Streptococcaceae.g__Lactococcus.s__.OTU629	2.85618			-
p__Firmicutes.c__Bacilli.o__Lactobacillales.f__Lactobacillaceae.g__Lactobacillus.OTU619	2.85423			-
p__Actinobacteria.c__Actinobacteria.o__Actinomycetales.f__Nocardioidaceae.g__.s__.OTU127	2.85423			-
p__Firmicutes.c__Bacilli.o__Bacillales.f__Bacillaceae.g__Bacillus.OTU640	2.84525			-
p__Proteobacteria.c__Gammaproteobacteria.o__Xanthomonadales.f__Xanthomonadaceae.OTU322	2.84163			-
p__Actinobacteria.c__Actinobacteria.o__Actinomycetales.f__Actinomycetaceae.g__Parascardovia.s__.OTU625	2.83915			-
p__Proteobacteria.c__Alphaproteobacteria.o__Rhodobacterales.f__Rhodobacteraceae.g__Rubellimicrobium.s__.OTU465	2.83392			-
p__Proteobacteria.c__Alphaproteobacteria.o__Rickettsiales.f__Anaplasmataceae	2.82818			-
p__Proteobacteria.c__Alphaproteobacteria.o__Rickettsiales.f__Anaplasmataceae.g__CandidatusNeoehrlichia	2.82818			-
p__Proteobacteria.c__Alphaproteobacteria.o__Rickettsiales.f__Anaplasmataceae.g__CandidatusNeoehrlichia.s__mikurensis.OTU194	2.82818			-
p__Proteobacteria.c__Alphaproteobacteria.o__Rickettsiales.f__Anaplasmataceae.g__CandidatusNeoehrlichia.s__mikurensis	2.82818			-
p__Firmicutes.c__Clostridia.OTU62	2.82696			-
p__Actinobacteria.c__Actinobacteria.o__Actinomycetales.f__Geodermatophilaceae.g__Modestobacter	2.82626			-
p__Actinobacteria.c__Actinobacteria.o__Actinomycetales.f__Geodermatophilaceae.g__Modestobacter.s__	2.82626			-
p__Actinobacteria.c__Actinobacteria.o__Actinomycetales.f__Geodermatophilaceae.g__Modestobacter.s__.OTU703	2.82626			-
p__Bacteroidetes.c__Bacteroidia.o__Bacteroidales.f__Prevotellaceae.g__Prevotella.OTU515	2.82536			-
p__Actinobacteria.c__Actinobacteria.o__Actinomycetales.f__Corynebacteriaceae.g__Corynebacterium.s__.OTU667	2.82506			-
p__Actinobacteria.c__Acidimicrobiia.o__Acidimicrobiales.f__Iamiaceae.g__Iamia.s__.OTU225	2.82109			-
p__Actinobacteria.c__Acidimicrobiia.o__Acidimicrobiales.f__Iamiaceae	2.82109			-
p__Actinobacteria.c__Acidimicrobiia.o__Acidimicrobiales.f__Iamiaceae.g__Iamia.s__	2.82109			-
p__Actinobacteria.c__Acidimicrobiia.o__Acidimicrobiales.f__Iamiaceae.g__Iamia	2.82109			-
p__Tenericutes.c__Mollicutes.o__RF39.f__.g__.s__.OTU704	2.81987			-
p__Tenericutes.c__Mollicutes.o__RF39.f__	2.81987			-
p__Tenericutes.c__Mollicutes.o__RF39	2.81987			-
p__Bacteroidetes.c__Bacteroidia.o__Bacteroidales.f___Odoribacteraceae_.g__Odoribacter.s__.OTU741	2.81987			-
p__Firmicutes.c__Clostridia.o__Clostridiales.f__Lachnospiraceae.OTU558	2.81987			-
p__Tenericutes.c__Mollicutes.o__RF39.f__.g__.s__	2.81987			-
p__Tenericutes.c__Mollicutes	2.81987			-
p__Tenericutes.c__Mollicutes.o__RF39.f__.g__	2.81987			-
p__Tenericutes	2.81987			-
p__Actinobacteria.c__Actinobacteria.o__Actinomycetales.f__Frankiaceae.g__.s__.OTU349	2.81978			-
p__Actinobacteria.c__Actinobacteria.o__Actinomycetales.f__Frankiaceae.g__	2.81978			-
p__Actinobacteria.c__Actinobacteria.o__Actinomycetales.f__Frankiaceae	2.81978			-
p__Actinobacteria.c__Actinobacteria.o__Actinomycetales.f__Frankiaceae.g__.s__	2.81978			-
p__Acidobacteria.c__Acidobacteria_6.o__iii1_15	2.81864			-
p__Acidobacteria.c__Acidobacteria_6.o__iii1_15.f__	2.81864			-
p__Acidobacteria.c__Acidobacteria_6.o__iii1_15.f__.g__.s__	2.81864			-
p__Acidobacteria.c__Acidobacteria_6	2.81864			-
p__Acidobacteria.c__Acidobacteria_6.o__iii1_15.f__.g__	2.81864			-
p__Thermi.c__Deinococci.o__Deinococcales.f__Deinococcaceae.g__Deinococcus.s__.OTU453	2.81675			-
p__Proteobacteria.c__Betaproteobacteria.o__Burkholderiales.f__Comamonadaceae.OTU78	2.81569			-
p__Firmicutes.c__Bacilli.o__Herpetosiphonales.f__Herpetosiphonaceae.g__Herpetosiphon.OTU363	2.81111			-
p__Bacteroidetes.c__Flavobacteriia.o__Flavobacteriales.f__Flavobacteriaceae.g__Flavobacterium.OTU350	2.81077			-
p__Firmicutes.c__Clostridia.o__Clostridiales.f__Veillonellaceae.g__Negativicoccus.s__.OTU37	2.80952			-
p__Firmicutes.c__Clostridia.o__Clostridiales.f__Veillonellaceae.g__Negativicoccus	2.80952			-
p__Firmicutes.c__Clostridia.o__Clostridiales.f__Veillonellaceae.g__Negativicoccus.s__	2.80952			-
p__Proteobacteria.c__Alphaproteobacteria.o__Rhizobiales.OTU213	2.80891			-
p__Proteobacteria.c__Betaproteobacteria.o__Burkholderiales.f__Comamonadaceae.g__Schlegelella	2.80758			-
p__Proteobacteria.c__Betaproteobacteria.o__Burkholderiales.f__Comamonadaceae.g__Schlegelella.s__.OTU638	2.80758			-
p__Proteobacteria.c__Betaproteobacteria.o__Burkholderiales.f__Comamonadaceae.g__Schlegelella.s__	2.80758			-
p__Firmicutes.c__Clostridia.o__Clostridiales.f__Lachnospiraceae.g___Ruminococcus_.s__gnavus	2.80705			-
p__Firmicutes.c__Clostridia.o__Clostridiales.f__Lachnospiraceae.g___Ruminococcus_.s__gnavus.OTU681	2.80705			-
p__Firmicutes.c__Clostridia.o__Clostridiales.f__Lachnospiraceae.g___Ruminococcus_	2.80705			-
p__Firmicutes.c__Clostridia.o__Clostridiales.f__Veillonellaceae.g__Dialister.s__invisus.OTU370	2.80468			-
p__Firmicutes.c__Clostridia.o__Clostridiales.f__Veillonellaceae.g__Dialister	2.80468			-
p__Firmicutes.c__Clostridia.o__Clostridiales.f__Veillonellaceae.g__Dialister.s__invisus	2.80468			-
p__Actinobacteria.c__Actinobacteria.o__Actinomycetales.f__Corynebacteriaceae.g__Corynebacterium.s__kroppenstedtii	2.80346			-
p__Actinobacteria.c__Actinobacteria.o__Actinomycetales.f__Corynebacteriaceae.g__Corynebacterium.s__kroppenstedtii.OTU371	2.80346			-
p__Proteobacteria.c__Alphaproteobacteria.o__Rhodobacterales.f__Rhodobacteraceae.g__Rhodobacter.s__.OTU463	2.80334			-
p__Proteobacteria.c__Alphaproteobacteria.o__Rhizobiales.f__Xanthobacteraceae.OTU328	2.79719			-
p__Actinobacteria.c__Actinobacteria.o__Actinomycetales.f__Corynebacteriaceae.g__Corynebacterium.s__.OTU81	2.79679			-
p__Firmicutes.c__Clostridia.o__Clostridiales.f__Clostridiaceae.g__Anaerococcus.s__.OTU361	2.7947			-
p__Proteobacteria.c__Betaproteobacteria.o__Burkholderiales.f__Comamonadaceae.g__Delftia	2.79317			-
p__Proteobacteria.c__Betaproteobacteria.o__Burkholderiales.f__Comamonadaceae.g__Delftia.s__.OTU502	2.79317			-
p__Proteobacteria.c__Betaproteobacteria.o__Burkholderiales.f__Comamonadaceae.g__Delftia.s__	2.79317			-
p__Proteobacteria.c__Alphaproteobacteria.o__Rhizobiales.OTU583	2.79283			-
p__Proteobacteria.c__Epsilonproteobacteria.o__Campylobacterales.f__Campylobacteraceae.g__Campylobacter.s__	2.78856			-
p__Proteobacteria.c__Epsilonproteobacteria.o__Campylobacterales.f__Campylobacteraceae.g__Campylobacter	2.78856			-
p__Proteobacteria.c__Epsilonproteobacteria.o__Campylobacterales.f__Campylobacteraceae.g__Campylobacter.s__.OTU132	2.78856			-
p__Proteobacteria.c__Epsilonproteobacteria.o__Campylobacterales.f__Campylobacteraceae	2.78856			-
p__Bacteroidetes.c__Bacteroidia.o__Bacteroidales.f__Bacteroidaceae.g__Bacteroides.OTU297	2.78728			-
p__Proteobacteria.c__Gammaproteobacteria.o__Pseudomonadales.f__Moraxellaceae.g__Psychrobacter	2.78728			-
p__Firmicutes.c__Clostridia.o__Clostridiales.f__Peptostreptococcaceae.g__.s__.OTU281	2.78728			-
p__Proteobacteria.c__Gammaproteobacteria.o__Pseudomonadales.f__Moraxellaceae.g__Psychrobacter.OTU175	2.78728			-
p__Bacteroidetes.c__Bacteroidia.o__Bacteroidales.f__.g__.s__.OTU633	2.78728			-
p__Proteobacteria.c__Gammaproteobacteria.o__Xanthomonadales.f__Xanthomonadaceae.g__.s__.OTU15	2.78661			-
p__Proteobacteria.c__Gammaproteobacteria.o__Xanthomonadales.f__Xanthomonadaceae.g__	2.78661			-
p__Proteobacteria.c__Gammaproteobacteria.o__Xanthomonadales.f__Xanthomonadaceae.g__.s__	2.78661			-
p__Proteobacteria.c__Betaproteobacteria.o__Burkholderiales.f__Comamonadaceae.g__Comamonas	2.78645			-
p__Proteobacteria.c__Betaproteobacteria.o__Burkholderiales.f__Comamonadaceae.g__Comamonas.s__	2.78645			-
p__Firmicutes.c__Bacilli.o__Bacillales.f__Staphylococcaceae.g__Jeotgalicoccus.s__psychrophilus.OTU246	2.78424			-
p__Firmicutes.c__Bacilli.o__Bacillales.f__Staphylococcaceae.g__Jeotgalicoccus.s__psychrophilus	2.78424			-
p__Firmicutes.c__Bacilli.o__Bacillales.f__Staphylococcaceae.g__Jeotgalicoccus	2.78424			-
p__Actinobacteria.c__Thermoleophilia.o__Solirubrobacterales.f__.g__.s__.OTU417	2.78093			-
p__Firmicutes.c__Bacilli.o__Gemellales.f__Gemellaceae	2.77424			-
OTU125	2.77412			-
p__Proteobacteria.c__Betaproteobacteria.o__Burkholderiales.f__Alcaligenaceae.g__Sutterella	2.77392			-
p__Proteobacteria.c__Betaproteobacteria.o__Burkholderiales.f__Alcaligenaceae.g__Sutterella.s__	2.77392			-
p__Proteobacteria.c__Betaproteobacteria.o__Burkholderiales.f__Alcaligenaceae	2.77392			-
p__Proteobacteria.c__Betaproteobacteria.o__Burkholderiales.f__Alcaligenaceae.g__Sutterella.s__.OTU27	2.77392			-
p__Firmicutes.c__Clostridia.o__Clostridiales.f__Clostridiaceae.g__Anaerococcus.OTU526	2.77214			-
p__Firmicutes.c__Clostridia.o__Clostridiales.f__.g__.s__.OTU16	2.77126			-
p__Actinobacteria.c__Actinobacteria.o__Actinomycetales.f__Micrococcaceae.g__.s__.OTU489	2.76919			-
p__Actinobacteria.c__Actinobacteria.o__Actinomycetales.f__Corynebacteriaceae.g__Corynebacterium.s__.OTU490	2.76371			-
p__Firmicutes.c__Bacilli.o__Lactobacillales.f__Streptococcaceae.g__Streptococcus.s__sobrinus	2.76234			-
p__Firmicutes.c__Bacilli.o__Lactobacillales.f__Streptococcaceae.g__Streptococcus.s__sobrinus.OTU122	2.76234			-
p__Actinobacteria.c__Actinobacteria.o__Actinomycetales.f__Nocardioidaceae.g__.s__.OTU96	2.76142			-
p__Bacteroidetes.c__Flavobacteriia.o__Flavobacteriales.f__Flavobacteriaceae.OTU247	2.75678			-
p__Firmicutes.c__Clostridia.o__Clostridiales.f__Lachnospiraceae.g__Catonella	2.75638			-
p__Bacteroidetes.c__Sphingobacteriia.o__Sphingobacteriales.f__Flexibacteraceae.g__Dyadobacter.s__	2.75638			-
p__Bacteroidetes.c__Sphingobacteriia.o__Sphingobacteriales.f__Flexibacteraceae.g__Dyadobacter	2.75638			-
p__Firmicutes.c__Clostridia.o__Clostridiales.f__Lachnospiraceae.g__Catonella.s__	2.75638			-
p__Bacteroidetes.c__Sphingobacteriia.o__Sphingobacteriales.f__Flexibacteraceae.g__Dyadobacter.s__.OTU497	2.75638			-
p__Firmicutes.c__Clostridia.o__Clostridiales.f__Lachnospiraceae.g__Catonella.s__.OTU480	2.75638			-
p__Firmicutes.c__Bacilli.o__Gemellales.f__Gemellaceae.OTU12	2.7554			-
p__Bacteroidetes.c__Flavobacteriia.o__Flavobacteriales.f__Flavobacteriaceae.g__Salinimicrobium.s__.OTU373	2.75361			-
p__Firmicutes.c__Bacilli.o__Lactobacillales.f__Aerococcaceae.g__.s__.OTU188	2.75042			-
p__Bacteroidetes.c__Bacteroidia.o__Bacteroidales.f__Prevotellaceae.g__Prevotella.s__.OTU231	2.75007			-
p__Firmicutes.c__Bacilli.o__Bacillales.f__Paenibacillaceae.g__Paenibacillus.s__.OTU550	2.74285			-
p__Actinobacteria.c__Actinobacteria.o__Actinomycetales.f__Mycobacteriaceae.g__Mycobacterium	2.74177			-
p__Actinobacteria.c__Actinobacteria.o__Actinomycetales.f__Mycobacteriaceae.g__Mycobacterium.s__	2.74177			-
p__Actinobacteria.c__Actinobacteria.o__Actinomycetales.f__Mycobacteriaceae	2.74177			-
p__Firmicutes.c__Bacilli.o__Bacillales.f__Bacillaceae.g__Bacillus.s__thermoamylovorans.OTU130	2.73563			-
p__Firmicutes.c__Bacilli.o__Bacillales.f__Bacillaceae.g__Bacillus.s__thermoamylovorans	2.73563			-
p__Bacteroidetes.c__Bacteroidia.o__Bacteroidales.f__S24_7.g__.s__.OTU34	2.734			-
p__Actinobacteria.c__Actinobacteria.o__Actinomycetales.f__Corynebacteriaceae.g__Corynebacterium.s__.OTU534	2.73146			-
p__Actinobacteria.c__Actinobacteria.o__Actinomycetales.f__Microbacteriaceae.OTU275	2.73144			-
p__Firmicutes.c__Clostridia.o__Clostridiales.f__Lachnospiraceae.OTU548	2.72779			-
p__Firmicutes.c__Bacilli.o__Gemellales.f__Gemellaceae.OTU452	2.72707			-
p__Proteobacteria.c__Betaproteobacteria.o__Neisseriales.f__Neisseriaceae.g__.s__.OTU167	2.72643			-
p__Actinobacteria.c__Actinobacteria.o__Actinomycetales.f__Intrasporangiaceae	2.72382			-
p__Proteobacteria.c__Alphaproteobacteria.o__Rhizobiales.f__Hyphomicrobiaceae.g__Hyphomicrobium.s__.OTU449	2.71287			-
p__Proteobacteria.c__Alphaproteobacteria.o__Rhizobiales.f__Hyphomicrobiaceae.g__Hyphomicrobium.s__	2.71287			-
p__Proteobacteria.c__Alphaproteobacteria.o__Rhizobiales.f__Hyphomicrobiaceae.g__Hyphomicrobium	2.71287			-
p__Firmicutes.c__Bacilli.o__Bacillales.f__Bacillaceae.g__Geobacillus.s__.OTU65	2.70866			-
p__Proteobacteria.c__Betaproteobacteria.o__Burkholderiales.f__Comamonadaceae.g__Limnohabitans.s__	2.7081			-
p__Proteobacteria.c__Betaproteobacteria.o__Burkholderiales.f__Comamonadaceae.g__Limnohabitans	2.7081			-
p__Proteobacteria.c__Betaproteobacteria.o__Burkholderiales.f__Comamonadaceae.g__Limnohabitans.s__.OTU514	2.7081			-
p__Actinobacteria.c__Actinobacteria.o__Actinomycetales.f__Nocardiaceae.g__Rhodococcus	2.69362			-
p__Actinobacteria.c__Actinobacteria.o__Actinomycetales.f__Nocardiaceae	2.69362			-
p__Proteobacteria.c__Alphaproteobacteria.o__Rhodobacterales.f__Rhodobacteraceae.g__Rubellimicrobium.s__.OTU228	2.69205			-
p__Actinobacteria.c__Actinobacteria.o__Actinomycetales.f__Dermabacteraceae	2.69165			-
p__Actinobacteria.c__Actinobacteria.o__Actinomycetales.f__Dermabacteraceae.g__Brachybacterium.s__conglomeratum.OTU367	2.69165			-
p__Actinobacteria.c__Actinobacteria.o__Actinomycetales.f__Corynebacteriaceae.g__Corynebacterium.s__.OTU730	2.69165			-
p__Actinobacteria.c__Actinobacteria.o__Actinomycetales.f__Dermabacteraceae.g__Brachybacterium	2.69165			-
p__Actinobacteria.c__Actinobacteria.o__Actinomycetales.f__Dermabacteraceae.g__Brachybacterium.s__conglomeratum	2.69165			-
p__Firmicutes.c__Bacilli.o__Lactobacillales.f__Aerococcaceae.g__Aerococcus.s__.OTU112	2.69165			-
p__Actinobacteria.c__Actinobacteria.o__Actinomycetales.f__Corynebacteriaceae.g__Corynebacterium.s__.OTU405	2.69115			-
p__Fusobacteria.c__Fusobacteria.o__Fusobacteriales.f__Leptotrichiaceae.g__Leptotrichia.s__.OTU46	2.68846			-
p__Actinobacteria.c__Actinobacteria.o__Actinomycetales.f__Mycobacteriaceae.g__Mycobacterium.s__.OTU183	2.68161			-
p__Proteobacteria.c__Betaproteobacteria.o__Burkholderiales.f__Oxalobacteraceae.g__Janthinobacterium.s__	2.68012			-
p__Proteobacteria.c__Betaproteobacteria.o__Burkholderiales.f__Oxalobacteraceae.g__Janthinobacterium.s__.OTU357	2.68012			-
p__Proteobacteria.c__Betaproteobacteria.o__Burkholderiales.f__Oxalobacteraceae.g__Janthinobacterium	2.68012			-
p__Proteobacteria.c__Alphaproteobacteria.o__Sphingomonadales.f__Sphingomonadaceae.OTU28	2.67721			-
p__TM7.c__TM7_3.o__.f__.g__.s__.OTU495	2.67206			-
p__TM7.c__TM7_3.o__.f__.g__	2.67206			-
p__TM7.c__TM7_3.o__	2.67206			-
p__TM7.c__TM7_3.o__.f__	2.67206			-
p__Actinobacteria.c__Actinobacteria.o__Actinomycetales.f__Micrococcaceae.g__.s__.OTU265	2.67206			-
p__TM7.c__TM7_3.o__.f__.g__.s__	2.67206			-
p__Bacteroidetes.c__Bacteroidia.o__Bacteroidales.f__S24_7.g__.s__.OTU662	2.668			-
p__Bacteroidetes.c__Bacteroidia.o__Bacteroidales.f__Bacteroidaceae.g__Bacteroides.s__.OTU512	2.66619			-
p__Firmicutes.c__Clostridia.o__Clostridiales.f__Ruminococcaceae.OTU377	2.66451			-
p__Proteobacteria.c__Alphaproteobacteria.o__Rhizobiales.f__Rhizobiaceae	2.65941			-
p__Proteobacteria.c__Gammaproteobacteria.o__Pseudomonadales.f__Moraxellaceae.g__Acinetobacter.OTU185	2.65896			-
p__Actinobacteria.c__Thermoleophilia.o__Solirubrobacterales.f__Patulibacteraceae.g__	2.65482			-
p__Proteobacteria.c__Alphaproteobacteria.o__Rhizobiales.OTU498	2.65482			-
p__Actinobacteria.c__Thermoleophilia.o__Solirubrobacterales.f__Patulibacteraceae.g__.s__.OTU675	2.65482			-
p__Actinobacteria.c__Thermoleophilia.o__Solirubrobacterales.f__Patulibacteraceae.g__.s__	2.65482			-
p__Actinobacteria.c__Thermoleophilia.o__Solirubrobacterales.f__Patulibacteraceae	2.65482			-
p__Firmicutes.c__Clostridia.o__Clostridiales.f__Lachnospiraceae.g__.s__.OTU519	2.65316			-
p__Firmicutes.c__Bacilli.o__Bacillales.f__Staphylococcaceae.g__Staphylococcus.s__.OTU105	2.65288			-
p__Actinobacteria.c__Actinobacteria.o__Actinomycetales.f__Nocardiaceae.g__Rhodococcus.s__fascians.OTU458	2.65239			-
p__Actinobacteria.c__Actinobacteria.o__Actinomycetales.f__Intrasporangiaceae.OTU352	2.65239			-
p__Actinobacteria.c__Actinobacteria.o__Actinomycetales.f__Nocardiaceae.g__Rhodococcus.s__fascians	2.65239			-
p__Proteobacteria.c__Alphaproteobacteria.o__Rhizobiales.f__Aurantimonadaceae.g__.s__.OTU242	2.64592			-
p__Proteobacteria.c__Alphaproteobacteria.o__Rhizobiales.f__Aurantimonadaceae	2.64592			-
p__Proteobacteria.c__Alphaproteobacteria.o__Rhizobiales.f__Aurantimonadaceae.g__	2.64592			-
p__Proteobacteria.c__Alphaproteobacteria.o__Rhizobiales.f__Aurantimonadaceae.g__.s__	2.64592			-
p__Proteobacteria.c__Alphaproteobacteria.o__Rhizobiales.f__Methylobacteriaceae.g__Methylobacterium.s__.OTU356	2.64411			-
p__Bacteroidetes.c__Sphingobacteriia.o__Sphingobacteriales.f__Sphingobacteriaceae.g__Pedobacter.s__.OTU134	2.64378			-
p__Firmicutes.c__Clostridia.o__Clostridiales.f__Lachnospiraceae.OTU408	2.64378			-
p__Firmicutes.c__Clostridia.o__Clostridiales.f__Lachnospiraceae.g__.s__.OTU9	2.64378			-
p__Bacteroidetes.c__Sphingobacteriia.o__Sphingobacteriales.f__Sphingobacteriaceae.g__Pedobacter.s__	2.64378			-
p__Bacteroidetes.c__Sphingobacteriia.o__Sphingobacteriales.f__Sphingobacteriaceae.g__Pedobacter	2.64378			-
p__Bacteroidetes.c__Sphingobacteriia.o__Sphingobacteriales.f__Sphingobacteriaceae	2.64378			-
p__Proteobacteria.c__Alphaproteobacteria.o__Rhodobacterales.f__Rhodobacteraceae.g__Rhodobacter.s__.OTU22	2.64137			-
p__Proteobacteria.c__Betaproteobacteria.o__Burkholderiales.f__Comamonadaceae.g__Tepidimonas	2.63859			-
p__Proteobacteria.c__Betaproteobacteria.o__Burkholderiales.f__Comamonadaceae.g__Tepidimonas.s__.OTU351	2.63859			-
p__Proteobacteria.c__Betaproteobacteria.o__Burkholderiales.f__Comamonadaceae.g__Tepidimonas.s__	2.63859			-
p__Firmicutes.c__Clostridia.o__Clostridiales.f__Ruminococcaceae.g__Ruminococcus	2.63623			-
p__Firmicutes.c__Clostridia.o__Clostridiales.f__Ruminococcaceae.g__Ruminococcus.s__	2.63623			-
p__Firmicutes.c__Clostridia.o__Clostridiales.f__Ruminococcaceae.g__Ruminococcus.s__.OTU653	2.63623			-
p__Firmicutes.c__Bacilli.o__Bacillales.f__Bacillaceae.OTU339	2.63402			-
p__Proteobacteria.c__Gammaproteobacteria.o__Enterobacteriales.f__Enterobacteriaceae.g__Klebsiella	2.63274			-
p__Proteobacteria.c__Gammaproteobacteria.o__Enterobacteriales.f__Enterobacteriaceae.g__Klebsiella.s__	2.63274			-
p__Proteobacteria.c__Gammaproteobacteria.o__Enterobacteriales.f__Enterobacteriaceae.g__Klebsiella.s__.OTU603	2.63274			-
p__Proteobacteria.c__Betaproteobacteria.o__Burkholderiales.f__Oxalobacteraceae.g__Herbaspirillum	2.63077			-
p__Proteobacteria.c__Betaproteobacteria.o__Burkholderiales.f__Oxalobacteraceae.g__Herbaspirillum.s__	2.63077			-
p__Proteobacteria.c__Betaproteobacteria.o__Burkholderiales.f__Oxalobacteraceae.g__Herbaspirillum.s__.OTU332	2.63077			-
p__Actinobacteria.c__Actinobacteria.o__Actinomycetales.f__Microbacteriaceae.g__Microbacterium.OTU467	2.62858			-
p__Firmicutes.c__Bacilli.o__Bacillales.f__Bacillaceae.g__Bacillus.s__.OTU552	2.62744			-
p__Bacteroidetes.c__Flavobacteriia.o__Flavobacteriales.f__Flavobacteriaceae.g__Flavobacterium.OTU650	2.62513			-
p__Thermi.c__Deinococci.o__Deinococcales.f__Deinococcaceae.g__Deinococcus.s__.OTU616	2.62512			-
p__Proteobacteria.c__Alphaproteobacteria.o__Rhizobiales.f__Rhizobiaceae.g__Agrobacterium.s__	2.62283			-
p__Proteobacteria.c__Alphaproteobacteria.o__Rhizobiales.f__Rhizobiaceae.g__Agrobacterium	2.62283			-
p__Firmicutes.c__Clostridia.o__Clostridiales.f__Lachnospiraceae.g__.s__.OTU493	2.62069			-
p__Actinobacteria.c__Actinobacteria.o__Actinomycetales.OTU197	2.61708			-
p__Firmicutes.c__Bacilli.o__Bacillales.f__Bacillaceae.g__Geobacillus.s__.OTU124	2.6168			-
p__Actinobacteria.c__Actinobacteria.o__Actinomycetales.f__Corynebacteriaceae.g__Corynebacterium.s__.OTU284	2.61463			-
p__Firmicutes.c__Bacilli.o__Lactobacillales.f__Lactobacillaceae.g__Lactobacillus.s__zeae	2.61209			-
p__Firmicutes.c__Bacilli.o__Lactobacillales.f__Lactobacillaceae.g__Lactobacillus.s__zeae.OTU45	2.61209			-
p__Proteobacteria.c__Alphaproteobacteria.o__Rhodospirillales.f__Acetobacteraceae.OTU29	2.61209			-
p__Firmicutes.c__Bacilli.o__Lactobacillales.f__Carnobacteriaceae	2.61175			-
p__Firmicutes.c__Bacilli.o__Lactobacillales.f__Carnobacteriaceae.g__Trichococcus.s__.OTU169	2.61175			-
p__Firmicutes.c__Bacilli.o__Lactobacillales.f__Carnobacteriaceae.g__Trichococcus.s__	2.61175			-
p__Firmicutes.c__Bacilli.o__Lactobacillales.f__Carnobacteriaceae.g__Trichococcus	2.61175			-
p__Firmicutes.c__Clostridia.o__Clostridiales.f__Clostridiaceae.g__Mogibacterium.s__.OTU82	2.61119			-
p__Bacteroidetes.c__Bacteroidia.o__Bacteroidales.f__Prevotellaceae.g__Prevotella.s__.OTU13	2.60928			-
p__Firmicutes.c__Clostridia.o__Clostridiales.f__Clostridiaceae.OTU533	2.60928			-
p__Actinobacteria.c__Actinobacteria.o__Actinomycetales.f__Micrococcaceae.g__Kocuria.s__	2.60875			-
p__Proteobacteria.c__Betaproteobacteria.o__Burkholderiales.f__Comamonadaceae.g__Acidovorax	2.60805			-
p__Firmicutes.c__Bacilli.o__Bacillales.f__Paenibacillaceae.g__Paenibacillus.s__.OTU727	2.60794			-
p__Firmicutes.c__Bacilli.o__Lactobacillales.f__Lactobacillaceae.OTU66	2.60511			-
p__Proteobacteria.c__Alphaproteobacteria.o__Rhodobacterales.f__Rhodobacteraceae.g__Rubellimicrobium.s__.OTU409	2.60511			-
p__Proteobacteria.c__Alphaproteobacteria.o__Rhodobacterales.f__Rhodobacteraceae.g__Paracoccus.s__aminovorans.OTU252	2.60484			-
p__Firmicutes.c__Clostridia.o__Clostridiales.f__Clostridiaceae.g__Anaerococcus.s__.OTU204	2.6003			-
p__Proteobacteria.c__Betaproteobacteria.o__Neisseriales.f__Neisseriaceae.g__Kingella.s__oralis.OTU98	2.59925			-
p__Proteobacteria.c__Betaproteobacteria.o__Neisseriales.f__Neisseriaceae.g__Kingella.s__oralis	2.59925			-
p__Proteobacteria.c__Betaproteobacteria.o__Neisseriales.f__Neisseriaceae.g__Kingella	2.59925			-
p__Bacteroidetes.c__Bacteroidia.o__Bacteroidales.f__Prevotellaceae.g__Prevotella.s__melaninogenica.OTU89	2.58842			-
p__Proteobacteria.c__Betaproteobacteria.o__Burkholderiales.f__Oxalobacteraceae.g__.s__.OTU237	2.58795			-
p__Firmicutes.c__Bacilli.o__Bacillales.f__Bacillaceae.g__Anoxybacillus	2.58793			-
p__Firmicutes.c__Bacilli.o__Bacillales.f__Bacillaceae.g__Anoxybacillus.s__kestanbolensis.OTU335	2.58793			-
p__Firmicutes.c__Bacilli.o__Bacillales.f__Bacillaceae.g__Anoxybacillus.s__kestanbolensis	2.58793			-
p__Actinobacteria.c__Actinobacteria.o__Actinomycetales.f__Sporichthyaceae.g__.s__	2.58548			-
p__Actinobacteria.c__Actinobacteria.o__Actinomycetales.f__Sporichthyaceae.g__	2.58548			-
p__Actinobacteria.c__Actinobacteria.o__Actinomycetales.f__Sporichthyaceae	2.58548			-
p__Fusobacteria.c__Fusobacteria.o__Fusobacteriales.f__Fusobacteriaceae.g__Fusobacterium.s__.OTU294	2.58512			-
p__Firmicutes.c__Bacilli.o__Bacillales.f__Bacillaceae.g__Bacillus.s__.OTU279	2.58421			-
p__Proteobacteria.c__Alphaproteobacteria.o__Rhizobiales.OTU380	2.58331			-
p__Proteobacteria.c__Alphaproteobacteria.o__Rhodobacterales.f__Rhodobacteraceae.OTU137	2.58007			-
p__Proteobacteria.c__Betaproteobacteria.o__Burkholderiales.f__Burkholderiaceae	2.5783			-
p__Firmicutes.c__Clostridia.o__Clostridiales.f__Veillonellaceae.g__Megasphaera.s__micronuciformis	2.57681			-
p__Firmicutes.c__Clostridia.o__Clostridiales.f__Veillonellaceae.g__Megasphaera.s__micronuciformis.OTU85	2.57681			-
p__Actinobacteria.c__Actinobacteria.o__Actinomycetales.f__Nocardioidaceae.g__Nocardioides.s__	2.57681			-
p__Actinobacteria.c__Actinobacteria.o__Actinomycetales.f__Nocardioidaceae.g__Nocardioides	2.57681			-
p__Firmicutes.c__Clostridia.o__Clostridiales.f__Veillonellaceae.g__Megasphaera	2.57681			-
p__Actinobacteria.c__Actinobacteria.o__Actinomycetales.f__Nocardioidaceae.g__Nocardioides.s__.OTU622	2.57681			-
p__Acidobacteria.c__Acidobacteria_6.o__iii1_15.f__.g__.s__.OTU499	2.57681			-
p__Actinobacteria.c__Actinobacteria.o__Actinomycetales.f__Sporichthyaceae.g__.s__.OTU344	2.57173			-
p__Proteobacteria.c__Betaproteobacteria.o__Burkholderiales.f__Comamonadaceae.g__Comamonas.s__.OTU689	2.57135			-
p__Proteobacteria.c__Gammaproteobacteria.o__Xanthomonadales.f__Xanthomonadaceae.OTU454	2.569			-
p__Actinobacteria.c__Thermoleophilia.o__Solirubrobacterales.f__.g__.s__.OTU411	2.56732			-
p__Proteobacteria.c__Betaproteobacteria.o__Rhodocyclales.f__Rhodocyclaceae.g__Hydrogenophilus.s__	2.56674			-
p__Proteobacteria.c__Betaproteobacteria.o__Rhodocyclales.f__Rhodocyclaceae.g__Hydrogenophilus.s__.OTU400	2.56674			-
p__Firmicutes.c__Bacilli.o__Bacillales.f__Paenibacillaceae.g__Paenibacillus.s__.OTU654	2.56674			-
p__Proteobacteria.c__Betaproteobacteria.o__Rhodocyclales.f__Rhodocyclaceae.g__Hydrogenophilus	2.56674			-
p__Firmicutes.c__Clostridia.o__Clostridiales.f__Veillonellaceae.g__Selenomonas.s__	2.56671			-
p__Firmicutes.c__Clostridia.o__Clostridiales.f__Clostridiaceae.g__Peptoniphilus.s__asaccharolyticus.OTU120	2.56671			-
p__Actinobacteria.c__Actinobacteria.o__Actinomycetales.f__Actinomycetaceae.g__Actinomyces.s__.OTU311	2.56671			-
p__Fusobacteria.c__Fusobacteria.o__Fusobacteriales.f__Fusobacteriaceae.g__Fusobacterium.s__.OTU230	2.56671			-
p__Proteobacteria.c__Alphaproteobacteria.o__Rhodobacterales.f__Rhodobacteraceae.g__Rhodobacter.s__.OTU298	2.56671			-
p__Firmicutes.c__Clostridia.o__Clostridiales.f__Veillonellaceae.g__Selenomonas.s__.OTU26	2.56671			-
p__Firmicutes.c__Clostridia.o__Clostridiales.f__Veillonellaceae.g__Selenomonas	2.56671			-
p__Bacteroidetes.c__Bacteroidia.o__Bacteroidales.f__Bacteroidaceae.g__Bacteroides.s__.OTU531	2.56494			-
p__Proteobacteria.c__Alphaproteobacteria.o__Rickettsiales.f__.g__.s__	2.56298			-
p__Proteobacteria.c__Alphaproteobacteria.o__Rickettsiales.f__.g__	2.56298			-
p__Proteobacteria.c__Alphaproteobacteria.o__Rickettsiales.f__	2.56298			-
p__Bacteroidetes.c__Flavobacteriia.o__Flavobacteriales.f__Flavobacteriaceae.g__Flavobacterium.s__.OTU111	2.56298			-
p__Proteobacteria.c__Alphaproteobacteria.o__Rickettsiales.f__.g__.s__.OTU642	2.56298			-
p__Firmicutes.c__Bacilli.o__Bacillales.f__Bacillaceae.g__Bacillus.s__muralis	2.56004			-
p__Firmicutes.c__Bacilli.o__Bacillales.f__Bacillaceae.g__Bacillus.s__muralis.OTU461	2.56004			-
p__Actinobacteria.c__Actinobacteria.o__Actinomycetales.f__Corynebacteriaceae.g__Corynebacterium.s__.OTU560	2.55791			-
p__Firmicutes.c__Bacilli.o__Lactobacillales.f__Streptococcaceae.g__Streptococcus.OTU462	2.55029			-
p__Bacteroidetes.c__Flavobacteriia.o__Flavobacteriales.f__Flavobacteriaceae.g__Flavobacterium.s__succinicans	2.54685			-
p__Bacteroidetes.c__Flavobacteriia.o__Flavobacteriales.f__Flavobacteriaceae.g__Flavobacterium.s__succinicans.OTU714	2.54685			-
p__Firmicutes.c__Bacilli.o__Lactobacillales.f__Aerococcaceae.g__Abiotrophia.s__.OTU346	2.54453			-
p__Firmicutes.c__Bacilli.o__Lactobacillales.f__Aerococcaceae.g__Abiotrophia.s__	2.54453			-
p__Firmicutes.c__Bacilli.o__Lactobacillales.f__Aerococcaceae.g__Abiotrophia	2.54453			-
p__Firmicutes.c__Bacilli.o__Lactobacillales.f__Lactobacillaceae.g__Lactobacillus.s__.OTU240	2.54447			-
p__Actinobacteria.c__Actinobacteria.o__Actinomycetales.f__Actinomycetaceae.g__.s__	2.53745			-
p__Actinobacteria.c__Actinobacteria.o__Actinomycetales.f__Actinomycetaceae.g__	2.53745			-
p__Firmicutes.c__Bacilli.o__Bacillales.f__Paenibacillaceae.g__Paenibacillus.s__barengoltzii	2.52943			-
p__Bacteroidetes.c__Bacteroidia.o__Bacteroidales.f__S24_7.g__.s__.OTU442	2.52822			-
p__Bacteroidetes.c__Flavobacteriia.o__Flavobacteriales.f__Flavobacteriaceae.g__Flavobacterium.s__.OTU421	2.52822			-
p__Firmicutes.c__Clostridia.o__Clostridiales.f__Clostridiaceae.g__Clostridium.OTU568	2.52571			-
p__Proteobacteria.c__Alphaproteobacteria.o__Rhodobacterales.f__Rhodobacteraceae.g__Rubellimicrobium.s__.OTU501	2.52006			-
p__Proteobacteria.c__Gammaproteobacteria.o__Xanthomonadales.f__Xanthomonadaceae.g__Luteimonas.s__.OTU360	2.51713			-
p__Proteobacteria.c__Gammaproteobacteria.o__Xanthomonadales.f__Xanthomonadaceae.g__Luteimonas.s__	2.51713			-
p__Proteobacteria.c__Gammaproteobacteria.o__Xanthomonadales.f__Xanthomonadaceae.g__Luteimonas	2.51713			-
p__Bacteroidetes.c__Flavobacteriia.o__Flavobacteriales.f__Flavobacteriaceae.OTU57	2.51466			-
p__Firmicutes.c__Bacilli.o__Bacillales.f__Staphylococcaceae.g__Jeotgalicoccus.s__psychrophilus.OTU657	2.51237			-
p__Proteobacteria.c__Alphaproteobacteria.o__Rhizobiales.OTU660	2.51237			-
p__Firmicutes.c__Clostridia.o__Clostridiales.f__Ruminococcaceae.g__Oscillospira.s__.OTU585	2.51237			-
p__Actinobacteria.c__Actinobacteria.o__Actinomycetales.f__Corynebacteriaceae.g__Corynebacterium.s__.OTU102	2.51214			-
p__Actinobacteria.c__Actinobacteria.o__Actinomycetales.OTU701	2.51043			-
p__Proteobacteria.c__Alphaproteobacteria.o__Rhodospirillales.f__Acetobacteraceae.g__Roseomonas	2.4928			-
p__Firmicutes.c__Clostridia.o__Clostridiales.f__Lachnospiraceae.g__.s__.OTU121	2.49043			-
p__Firmicutes.c__Bacilli.o__Bacillales.f__Paenibacillaceae.g__Paenibacillus.OTU179	2.48876			-
p__Actinobacteria.c__Actinobacteria.o__Actinomycetales.f__Intrasporangiaceae.g__Janibacter.s__	2.48625			-
p__Actinobacteria.c__Actinobacteria.o__Actinomycetales.f__Intrasporangiaceae.g__Janibacter.s__.OTU413	2.48625			-
p__Actinobacteria.c__Actinobacteria.o__Actinomycetales.f__Intrasporangiaceae.g__Janibacter	2.48625			-
p__Actinobacteria.c__Actinobacteria.o__Actinomycetales.f__Corynebacteriaceae.g__Corynebacterium.s__.OTU564	2.48489			-
p__Proteobacteria.c__Betaproteobacteria.o__Burkholderiales.f__Comamonadaceae.g__Methylibium.s__.OTU744	2.48447			-
p__Proteobacteria.c__Betaproteobacteria.o__Burkholderiales.f__Comamonadaceae.g__Methylibium.s__	2.48447			-
p__Proteobacteria.c__Betaproteobacteria.o__Burkholderiales.f__Comamonadaceae.g__Methylibium	2.48447			-
p__Bacteroidetes.c__Flavobacteriia.o__Flavobacteriales.f__Flavobacteriaceae.g__Wautersiella	2.48353			-
p__Bacteroidetes.c__Flavobacteriia.o__Flavobacteriales.f__Flavobacteriaceae.g__Wautersiella.s__.OTU487	2.48353			-
p__Bacteroidetes.c__Flavobacteriia.o__Flavobacteriales.f__Flavobacteriaceae.g__Wautersiella.s__	2.48353			-
p__Proteobacteria.c__Betaproteobacteria.o__Burkholderiales.f__Burkholderiaceae.g__Burkholderia	2.47675			-
p__Chloroflexi.c__TK17.o__mle1_48	2.47525			-
p__Chloroflexi.c__TK17.o__mle1_48.f__.g__	2.47525			-
p__Chloroflexi.c__TK17.o__mle1_48.f__.g__.s__.OTU645	2.47525			-
p__Chloroflexi.c__TK17.o__mle1_48.f__	2.47525			-
p__Chloroflexi.c__TK17.o__mle1_48.f__.g__.s__	2.47525			-
p__Actinobacteria.c__Actinobacteria.o__Actinomycetales.f__Nocardioidaceae.g__.s__.OTU580	2.47525			-
p__Proteobacteria.c__Alphaproteobacteria.o__Rhizobiales.f__Rhizobiaceae.OTU422	2.47431			-
p__Proteobacteria.c__Betaproteobacteria.o__Burkholderiales.f__Comamonadaceae.OTU217	2.46983			-
p__Bacteroidetes.c__Sphingobacteriia.o__Sphingobacteriales.f__Chitinophagaceae.g__.s__.OTU129	2.46357			-
p__Firmicutes.c__Bacilli.o__Bacillales.f__Paenibacillaceae.g__Paenibacillus.s__barengoltzii.OTU469	2.46333			-
p__Bacteroidetes.c__Flavobacteriia.o__Flavobacteriales.f__Flavobacteriaceae.g__Gillisia.s__.OTU631	2.459			-
p__Bacteroidetes.c__Flavobacteriia.o__Flavobacteriales.f__Flavobacteriaceae.g__Flavobacterium.s__.OTU192	2.4558			-
p__Firmicutes.c__Bacilli.o__Lactobacillales.f__Streptococcaceae.g__Streptococcus.s__	2.45537			-
p__Proteobacteria.c__Alphaproteobacteria.o__Sphingomonadales.f__Sphingomonadaceae.g__Novosphingobium.OTU482	2.45094			-
p__Firmicutes.c__Clostridia.o__Clostridiales.f__Lachnospiraceae.g__.s__.OTU235	2.44904			-
p__Acidobacteria.c__Acidobacteria_6.o__iii1_15.f__.g__.s__.OTU187	2.44904			-
p__Bacteroidetes.c__Sphingobacteriia.o__Sphingobacteriales.f__Chitinophagaceae.g__.s__.OTU664	2.44904			-
p__TM7.c__TM7_3.o__.f__.g__.s__.OTU200	2.44587			-
p__Acidobacteria.c__Solibacteres.o__Solibacterales.f__Solibacteraceae.g__CandidatusSolibacter	2.44367			-
p__Acidobacteria.c__Solibacteres	2.44367			-
p__Acidobacteria.c__Solibacteres.o__Solibacterales.f__Solibacteraceae.g__CandidatusSolibacter.s__.OTU439	2.44367			-
p__Acidobacteria.c__Solibacteres.o__Solibacterales.f__Solibacteraceae.g__CandidatusSolibacter.s__	2.44367			-
p__Acidobacteria.c__Solibacteres.o__Solibacterales	2.44367			-
p__Acidobacteria.c__Solibacteres.o__Solibacterales.f__Solibacteraceae	2.44367			-
p__Proteobacteria.c__Alphaproteobacteria.o__Rhizobiales.f__Rhizobiaceae.g__Agrobacterium.s__.OTU259	2.44045			-
p__Proteobacteria.c__Alphaproteobacteria.o__Rhizobiales.f__Xanthobacteraceae.OTU282	2.43995			-
p__Proteobacteria.c__Alphaproteobacteria.o__Rhodobacterales.f__Rhodobacteraceae.g__Paracoccus.s__.OTU73	2.43815			-
p__Bacteroidetes.c__Bacteroidia.o__Bacteroidales.f__Porphyromonadaceae.g__.s__.OTU182	2.43617			-
p__Firmicutes.c__Clostridia.o__Clostridiales.f__Lachnospiraceae.g__Catonella.s__.OTU147	2.43297			-
p__Proteobacteria.c__Alphaproteobacteria.o__Rhodospirillales.f__Acetobacteraceae.g__Roseomonas.s__	2.42614			-
p__Proteobacteria.c__Alphaproteobacteria.o__Rhodospirillales.f__Acetobacteraceae.g__Roseomonas.s__.OTU542	2.42614			-
p__Bacteroidetes.c__Bacteroidia.o__Bacteroidales.f__Bacteroidaceae.g__Bacteroides.s__.OTU415	2.42361			-
p__Actinobacteria.c__Actinobacteria.o__Actinomycetales.f__Dermabacteraceae.OTU56	2.42315			-
p__Firmicutes.c__Bacilli.o__Lactobacillales.f__Streptococcaceae.g__Streptococcus.s__.OTU94	2.42315			-
p__Proteobacteria.c__Betaproteobacteria.o__Burkholderiales.f__Comamonadaceae.g__Acidovorax.s__.OTU162	2.42315			-
p__Proteobacteria.c__Betaproteobacteria.o__Burkholderiales.f__Comamonadaceae.g__Acidovorax.s__	2.42315			-
p__Spirochaetes.c__Spirochaetes.o__Spirochaetales.f__Spirochaetaceae.g__Treponema	2.42149			-
p__Spirochaetes.c__Spirochaetes	2.42149			-
p__Spirochaetes.c__Spirochaetes.o__Spirochaetales.f__Spirochaetaceae	2.42149			-
p__Spirochaetes.c__Spirochaetes.o__Spirochaetales.f__Spirochaetaceae.g__Treponema.s__	2.42149			-
p__Spirochaetes.c__Spirochaetes.o__Spirochaetales	2.42149			-
p__Spirochaetes.c__Spirochaetes.o__Spirochaetales.f__Spirochaetaceae.g__Treponema.s__.OTU605	2.42149			-
p__Proteobacteria.c__Betaproteobacteria.o__Burkholderiales.f__Burkholderiaceae.g__Burkholderia.s__.OTU722	2.41483			-
p__Proteobacteria.c__Betaproteobacteria.o__Burkholderiales.f__Burkholderiaceae.g__Burkholderia.s__	2.41483			-
p__Proteobacteria.c__Epsilonproteobacteria.o__Campylobacterales.f__Campylobacteraceae.g__Arcobacter.s__cryaerophilus	2.41184			-
p__Firmicutes.c__Clostridia.o__Clostridiales.f__Lachnospiraceae.g__.s__.OTU554	2.41184			-
p__Proteobacteria.c__Epsilonproteobacteria.o__Campylobacterales.f__Campylobacteraceae.g__Arcobacter.s__cryaerophilus.OTU317	2.41184			-
p__Proteobacteria.c__Epsilonproteobacteria.o__Campylobacterales.f__Campylobacteraceae.g__Arcobacter	2.41184			-
p__Firmicutes.c__Bacilli.o__Bacillales.f__Bacillaceae.g__Bacillus.s__flexus.OTU306	2.40984			-
p__Firmicutes.c__Bacilli.o__Bacillales.f__Bacillaceae.g__Bacillus.s__flexus	2.40984			-
p__Actinobacteria.c__Actinobacteria.o__Actinomycetales.OTU513	2.40561			-
p__Bacteroidetes.c__Flavobacteriia.o__Flavobacteriales.f__Flavobacteriaceae.g__Chryseobacterium.s__	2.40491			-
p__Bacteroidetes.c__Flavobacteriia.o__Flavobacteriales.f__Flavobacteriaceae.g__Chryseobacterium	2.40491			-
p__Proteobacteria.c__Deltaproteobacteria.o__MIZ46.f__	2.40328			-
p__Firmicutes.c__Clostridia.o__Clostridiales.f__Ruminococcaceae.g__.s__	2.40328			-
p__Proteobacteria.c__Deltaproteobacteria.o__MIZ46.f__.g__.s__.OTU333	2.40328			-
p__Bacteroidetes.c__Bacteroidia.o__Bacteroidales.f__S24_7.g__.s__.OTU609	2.40328			-
p__Proteobacteria.c__Deltaproteobacteria.o__MIZ46.f__.g__.s__	2.40328			-
p__Proteobacteria.c__Deltaproteobacteria.o__MIZ46.f__.g__	2.40328			-
p__Firmicutes.c__Clostridia.o__Clostridiales.f__Ruminococcaceae.g__.s__.OTU655	2.40328			-
p__Proteobacteria.c__Deltaproteobacteria.o__MIZ46	2.40328			-
p__Firmicutes.c__Clostridia.o__Clostridiales.f__Ruminococcaceae.g__	2.40328			-
p__Proteobacteria.c__Alphaproteobacteria.o__Sphingomonadales.f__Sphingomonadaceae.OTU310	2.40072			-
p__Firmicutes.c__Bacilli.o__Bacillales.f__Bacillaceae.g__Bacillus.s__coagulans.OTU460	2.39078			-
p__Firmicutes.c__Bacilli.o__Bacillales.f__Bacillaceae.g__Bacillus.s__coagulans	2.39078			-
p__Proteobacteria.c__Alphaproteobacteria.o__Rhizobiales.f__Methylobacteriaceae.g__Methylobacterium.s__adhaesivum	2.39062			-
p__TM7.c__TM7_3.o__CW040	2.39062			-
p__TM7.c__TM7_3.o__CW040.f__F16	2.39062			-
p__TM7.c__TM7_3.o__CW040.f__F16.g__.s__	2.39062			-
p__Bacteroidetes.c__Bacteroidia.o__Bacteroidales.f__Prevotellaceae.g__Prevotella.s__melaninogenica.OTU614	2.39062			-
p__TM7.c__TM7_3.o__CW040.f__F16.g__	2.39062			-
p__Proteobacteria.c__Alphaproteobacteria.o__Rhizobiales.f__Methylobacteriaceae.g__Methylobacterium.s__adhaesivum.OTU692	2.39062			-
p__Actinobacteria.c__Actinobacteria.o__Actinomycetales.f__Nocardioidaceae.g__.s__.OTU250	2.38743			-
p__Actinobacteria.c__Actinobacteria.o__Actinomycetales.f__Microbacteriaceae.g__Mycetocola.s__.OTU597	2.38743			-
p__Actinobacteria.c__Actinobacteria.o__Actinomycetales.f__Microbacteriaceae.g__Mycetocola.s__	2.38743			-
p__Bacteroidetes.c__Flavobacteriia.o__Flavobacteriales.f__Flavobacteriaceae.g__Chryseobacterium.s__.OTU315	2.38743			-
p__Proteobacteria.c__Alphaproteobacteria.o__Sphingomonadales.f__Sphingomonadaceae.g__Novosphingobium.s__.OTU68	2.38743			-
p__Actinobacteria.c__Actinobacteria.o__Actinomycetales.f__Microbacteriaceae.g__Mycetocola	2.38743			-
p__Firmicutes.c__Clostridia.o__Clostridiales.f__Clostridiaceae.g__Clostridium.s__butyricum.OTU613	2.38609			-
p__Proteobacteria.c__Betaproteobacteria.o__Burkholderiales.f__Oxalobacteraceae.g__.s__.OTU494	2.38609			-
p__Firmicutes.c__Clostridia.o__Clostridiales.f__Clostridiaceae.g__Clostridium.s__butyricum	2.38609			-
p__Actinobacteria.c__Actinobacteria.o__Actinomycetales.OTU538	2.38181			-
p__Proteobacteria.c__Alphaproteobacteria.o__Rhodobacterales.f__Rhodobacteraceae.OTU191	2.37966			-
p__Firmicutes.c__Clostridia.o__Clostridiales.f__Clostridiaceae.g__Anaerococcus.s__.OTU274	2.3782			-
p__Proteobacteria.c__Betaproteobacteria.o__Burkholderiales.f__Comamonadaceae.g__Comamonas.s__.OTU484	2.3782			-
p__Firmicutes.c__Bacilli.o__Bacillales.f__Planococcaceae.g__.s__.OTU723	2.37618			-
p__Proteobacteria.c__Gammaproteobacteria.o__Xanthomonadales.f__Xanthomonadaceae.OTU211	2.37618			-
p__Actinobacteria.c__Actinobacteria.o__Actinomycetales.f__Corynebacteriaceae.g__Corynebacterium.s__.OTU304	2.37341			-
p__Bacteroidetes.c__Bacteroidia.o__Bacteroidales.f__Prevotellaceae.g__Prevotella.OTU736	2.37103			-
p__Firmicutes.c__Bacilli.o__Lactobacillales.f__Streptococcaceae.g__.s__.OTU735	2.37103			-
p__Firmicutes.c__Bacilli.o__Bacillales.f__Paenibacillaceae.g__Paenibacillus.s__.OTU688	2.3661			-
p__Actinobacteria.OTU35	2.36516			-
p__Actinobacteria.c__Acidimicrobiia.o__Acidimicrobiales.f__C111.g__	2.36402			-
p__Actinobacteria.c__Acidimicrobiia.o__Acidimicrobiales.f__C111.g__.s__	2.36402			-
p__Actinobacteria.c__Acidimicrobiia.o__Acidimicrobiales.f__C111	2.36402			-
p__Actinobacteria.c__Acidimicrobiia.o__Acidimicrobiales.f__C111.g__.s__.OTU522	2.36402			-
p__Bacteroidetes.c__Bacteroidia.o__Bacteroidales.f__S24_7.g__.s__.OTU219	2.36172			-
p__Proteobacteria.c__Alphaproteobacteria.o__Rhizobiales.f__Xanthobacteraceae.g__	2.35496			-
p__Proteobacteria.c__Alphaproteobacteria.o__Rhizobiales.f__Xanthobacteraceae.g__.s__.OTU342	2.35496			-
p__Proteobacteria.c__Alphaproteobacteria.o__Rhizobiales.f__Xanthobacteraceae.g__.s__	2.35496			-
p__Bacteroidetes.c__Bacteroidia.o__Bacteroidales.f__S24_7.g__.s__.OTU459	2.35213			-
p__SR1.c__.o__.f__.g__.s__.OTU368	2.35185			-
p__SR1.c__.o__.f__	2.35185			-
p__Bacteroidetes.c__Flavobacteriia.o__Flavobacteriales.f__Flavobacteriaceae.g__Salinimicrobium.s__.OTU186	2.35185			-
p__SR1	2.35185			-
p__SR1.c__.o__	2.35185			-
p__SR1.c__	2.35185			-
p__SR1.c__.o__.f__.g__.s__	2.35185			-
p__SR1.c__.o__.f__.g__	2.35185			-
p__Actinobacteria.c__Actinobacteria.o__Actinomycetales.f__Corynebacteriaceae.g__Corynebacterium.s__.OTU131	2.34992			-
p__Firmicutes.c__Bacilli.o__Bacillales.f__Bacillaceae.g__Geobacillus.s__thermodenitrificans	2.34731			-
p__Firmicutes.c__Bacilli.o__Bacillales.f__Bacillaceae.g__Geobacillus.s__thermodenitrificans.OTU325	2.34731			-
p__Actinobacteria.c__Actinobacteria.o__Actinomycetales.f__Nocardioidaceae.g__.s__.OTU128	2.34491			-
p__Firmicutes.c__Clostridia.o__Clostridiales.f__Clostridiaceae.g__Clostridium.OTU410	2.34489			-
p__Gemmatimonadetes.c__Gemmatimonadetes	2.34275			-
p__Actinobacteria.c__Actinobacteria.o__Actinomycetales.f__Dermatophilaceae	2.34275			-
p__Firmicutes.c__Clostridia.OTU75	2.34275			-
p__Firmicutes.c__Clostridia.o__Clostridiales.f__Ruminococcaceae.g__Ruminococcus.s__.OTU561	2.34275			-
p__Gemmatimonadetes	2.34275			-
p__Gemmatimonadetes.c__Gemmatimonadetes.o__.f__	2.34275			-
p__Actinobacteria.c__Actinobacteria.o__Actinomycetales.f__Dermatophilaceae.g__.s__.OTU678	2.34275			-
p__Gemmatimonadetes.c__Gemmatimonadetes.o__.f__.g__.s__.OTU557	2.34275			-
p__Actinobacteria.c__Actinobacteria.o__Actinomycetales.f__Dermatophilaceae.g__	2.34275			-
p__Gemmatimonadetes.c__Gemmatimonadetes.o__.f__.g__	2.34275			-
p__Actinobacteria.c__Actinobacteria.o__Actinomycetales.f__Propionibacteriaceae.g__Propionibacterium.s__acnes.OTU21	2.34275			-
p__Gemmatimonadetes.c__Gemmatimonadetes.o__.f__.g__.s__	2.34275			-
p__Actinobacteria.c__Actinobacteria.o__Actinomycetales.f__Dermatophilaceae.g__.s__	2.34275			-
p__Gemmatimonadetes.c__Gemmatimonadetes.o__	2.34275			-
p__Actinobacteria.c__Actinobacteria.o__Actinomycetales.f__Actinomycetaceae.g__.s__.OTU700	2.33705			-
p__Actinobacteria.c__Actinobacteria.o__Actinomycetales.f__Corynebacteriaceae.g__Corynebacterium.s__.OTU674	2.33434			-
p__Proteobacteria.c__Betaproteobacteria.o__Burkholderiales.f__Oxalobacteraceae.g__.s__.OTU586	2.32912			-
p__Actinobacteria.c__Actinobacteria.o__Actinomycetales.f__Nocardioidaceae.g__Nocardioides.s__.OTU203	2.31611			-
p__Actinobacteria.c__Thermoleophilia.o__Solirubrobacterales.f__Patulibacteraceae.OTU227	2.31605			-
p__Proteobacteria.c__Deltaproteobacteria.o__NB1_j.f__.g__.s__.OTU725	2.31016			-
p__Proteobacteria.c__Gammaproteobacteria.o__Pasteurellales.f__Pasteurellaceae.OTU107	2.31016			-
p__Firmicutes.c__Clostridia.o__Clostridiales.f__Clostridiaceae.OTU355	2.31016			-
p__Bacteroidetes.c__Bacteroidia.o__Bacteroidales.f__.g__.s__.OTU338	2.31016			-
p__Proteobacteria.c__Alphaproteobacteria.o__Rhodospirillales.f__Rhodospirillaceae.g__Skermanella.s__	2.31016			-
p__Proteobacteria.c__Deltaproteobacteria.o__NB1_j	2.31016			-
p__Proteobacteria.c__Alphaproteobacteria.o__Rhodospirillales.f__Rhodospirillaceae.g__Skermanella	2.31016			-
p__Proteobacteria.c__Deltaproteobacteria.o__NB1_j.f__	2.31016			-
p__Proteobacteria.c__Deltaproteobacteria.o__NB1_j.f__.g__.s__	2.31016			-
p__Proteobacteria.c__Deltaproteobacteria.o__NB1_j.f__.g__	2.31016			-
p__Proteobacteria.c__Alphaproteobacteria.o__Rhodospirillales.f__Rhodospirillaceae	2.31016			-
p__Proteobacteria.c__Alphaproteobacteria.o__Rhodospirillales.f__Rhodospirillaceae.g__Skermanella.s__.OTU525	2.31016			-
p__Firmicutes.c__Bacilli.o__Gemellales.f__.g__	2.30967			-
p__Firmicutes.c__Bacilli.o__Gemellales.f__.g__.s__.OTU67	2.30967			-
p__Firmicutes.c__Bacilli.o__Gemellales.f__.g__.s__	2.30967			-
p__Firmicutes.c__Bacilli.o__Gemellales.f__	2.30967			-
OTU547	2.30951			-
p__Actinobacteria.c__Actinobacteria.o__Actinomycetales.f__Micrococcaceae.g__Kocuria.s__.OTU612	2.30711			-
p__Proteobacteria.c__Alphaproteobacteria.o__Rhizobiales.f__Bradyrhizobiaceae.g__Balneimonas	2.29901			-
p__Proteobacteria.c__Alphaproteobacteria.o__Rhizobiales.f__Bradyrhizobiaceae.g__Balneimonas.s__	2.29901			-
p__Proteobacteria.c__Alphaproteobacteria.o__Rhizobiales.f__Bradyrhizobiaceae.g__Balneimonas.s__.OTU537	2.29901			-
p__Proteobacteria.c__Betaproteobacteria.o__Burkholderiales.f__Comamonadaceae.g__Diaphorobacter	2.29822			-
p__Proteobacteria.c__Betaproteobacteria.o__Burkholderiales.f__Comamonadaceae.g__Diaphorobacter.s__.OTU383	2.29822			-
p__Proteobacteria.c__Betaproteobacteria.o__Burkholderiales.f__Comamonadaceae.g__Diaphorobacter.s__	2.29822			-
p__Firmicutes.c__Bacilli.o__Bacillales.f__Bacillaceae.g__Bacillus.OTU312	2.29414			-
p__Bacteroidetes.c__Sphingobacteriia.o__Sphingobacteriales.f__Cyclobacteriaceae.g__.s__.OTU532	2.28918			-
p__Bacteroidetes.c__Sphingobacteriia.o__Sphingobacteriales.f__Cyclobacteriaceae.g__	2.28918			-
p__Bacteroidetes.c__Sphingobacteriia.o__Sphingobacteriales.f__Cyclobacteriaceae	2.28918			-
p__Bacteroidetes.c__Sphingobacteriia.o__Sphingobacteriales.f__Cyclobacteriaceae.g__.s__	2.28918			-
p__Firmicutes.c__Clostridia.o__Clostridiales.f__Ruminococcaceae.g__Oscillospira.s__.OTU641	2.2849			-
p__Actinobacteria.c__Actinobacteria.o__Actinomycetales.f__Corynebacteriaceae.g__Corynebacterium.s__.OTU665	2.28224			-
p__Proteobacteria.c__Gammaproteobacteria.o__Pseudomonadales.f__Moraxellaceae.g__Acinetobacter.s__.OTU337	2.27932			-
p__Firmicutes.c__Clostridia.o__Clostridiales.f__Ruminococcaceae.g__Faecalibacterium.s__prausnitzii.OTU399	2.27433			-
p__Firmicutes.c__Clostridia.o__Clostridiales.f__Ruminococcaceae.g__Faecalibacterium.s__prausnitzii	2.27433			-
p__Firmicutes.c__Clostridia.o__Clostridiales.f__Ruminococcaceae.g__Faecalibacterium	2.27433			-
p__Actinobacteria.c__Actinobacteria.o__Actinomycetales.OTU164	2.27433			-
p__Firmicutes.c__Bacilli.o__Lactobacillales.f__Streptococcaceae.g__Streptococcus.s__.OTU177	2.26704			-
p__Bacteroidetes.c__Flavobacteriia.o__Flavobacteriales.f__Flavobacteriaceae.g__Elizabethkingia	2.26571			-
p__Bacteroidetes.c__Flavobacteriia.o__Flavobacteriales.f__Flavobacteriaceae.g__Elizabethkingia.s__	2.26571			-
p__Bacteroidetes.c__Flavobacteriia.o__Flavobacteriales.f__Flavobacteriaceae.g__Elizabethkingia.s__.OTU95	2.26571			-
p__Firmicutes.c__Bacilli.o__Bacillales.f__Bacillaceae.g__Bacillus.s__halodurans.OTU180	2.26233			-
p__Firmicutes.c__Bacilli.o__Bacillales.f__Bacillaceae.g__Bacillus.s__halodurans	2.26233			-
p__Proteobacteria.c__Alphaproteobacteria.o__Caulobacterales.f__Caulobacteraceae.OTU549	2.25688			-
p__Firmicutes.c__Bacilli.o__Lactobacillales.f__Streptococcaceae.OTU365	2.25688			-
p__Firmicutes.c__Bacilli.o__Lactobacillales.f__Lactobacillaceae.g__Lactobacillus.s__delbrueckii.OTU739	2.25653			-
p__Firmicutes.c__Bacilli.o__Lactobacillales.f__Lactobacillaceae.g__Lactobacillus.s__delbrueckii	2.25653			-
p__Firmicutes.c__Bacilli.o__Bacillales.f__Bacillaceae.g__Bacillus.OTU485	2.25515			-
p__Proteobacteria.c__Betaproteobacteria.o__Burkholderiales.f__Burkholderiaceae.g__Burkholderia.OTU268	2.25273			-
p__Firmicutes.c__Bacilli.o__Bacillales.f__Bacillaceae.g__Bacillus.OTU693	2.25271			-
p__Proteobacteria.c__Gammaproteobacteria.o__Pasteurellales.f__Pasteurellaceae.g__Aggregatibacter.s__.OTU345	2.24399			-
p__Proteobacteria.c__Gammaproteobacteria.o__Pasteurellales.f__Pasteurellaceae.g__Aggregatibacter.s__	2.24399			-
p__Proteobacteria.c__Deltaproteobacteria.o__Syntrophobacterales.f__Syntrophobacteraceae.g__.s__.OTU611	2.24399			-
p__Proteobacteria.c__Deltaproteobacteria.o__Syntrophobacterales	2.24399			-
p__Proteobacteria.c__Alphaproteobacteria.o__Sphingomonadales.f__Sphingomonadaceae.g__Sphingomonas.s__.OTU76	2.24399			-
p__Proteobacteria.c__Gammaproteobacteria.o__Pasteurellales.f__Pasteurellaceae.g__Aggregatibacter	2.24399			-
p__Proteobacteria.c__Deltaproteobacteria.o__Syntrophobacterales.f__Syntrophobacteraceae.g__	2.24399			-
p__Proteobacteria.c__Deltaproteobacteria.o__Syntrophobacterales.f__Syntrophobacteraceae.g__.s__	2.24399			-
p__Proteobacteria.c__Deltaproteobacteria.o__Syntrophobacterales.f__Syntrophobacteraceae	2.24399			-
p__Proteobacteria.c__Alphaproteobacteria.o__Rhodospirillales.f__Acetobacteraceae.g__	2.2435			-
p__Proteobacteria.c__Alphaproteobacteria.o__Rhodospirillales.f__Acetobacteraceae.g__.s__	2.2435			-
p__Proteobacteria.c__Alphaproteobacteria.o__Rhodospirillales.f__Acetobacteraceae.g__.s__.OTU53	2.2435			-
p__Firmicutes.c__Clostridia.o__Clostridiales.f__Ruminococcaceae.OTU99	2.24117			-
p__Proteobacteria.c__Alphaproteobacteria.o__Rhodobacterales.f__Rhodobacteraceae.OTU729	2.23733			-
OTU435	2.22719			-
p__Actinobacteria.c__Actinobacteria.o__Actinomycetales.f__Streptomycetaceae.OTU636	2.22519			-
p__Bacteroidetes.c__Bacteroidia.o__Bacteroidales.f__.g__.s__.OTU184	2.22519			-
p__Actinobacteria.c__Actinobacteria.o__Actinomycetales.f__Geodermatophilaceae.OTU143	2.22469			-
p__Proteobacteria.c__Betaproteobacteria.o__Hydrogenophilales.f__Hydrogenophilaceae.g__Thiobacillus	2.21903			-
p__Proteobacteria.c__Betaproteobacteria.o__Hydrogenophilales	2.21903			-
p__Proteobacteria.c__Betaproteobacteria.o__Hydrogenophilales.f__Hydrogenophilaceae.g__Thiobacillus.s__.OTU569	2.21903			-
p__Proteobacteria.c__Betaproteobacteria.o__Hydrogenophilales.f__Hydrogenophilaceae.g__Thiobacillus.s__	2.21903			-
p__Proteobacteria.c__Betaproteobacteria.o__Hydrogenophilales.f__Hydrogenophilaceae	2.21903			-
p__Bacteroidetes.c__Bacteroidia.o__Bacteroidales.f__.g__.s__.OTU529	2.21276			-
p__Firmicutes.c__Clostridia.o__Clostridiales.f__Ruminococcaceae.g__Oscillospira.s__.OTU126	2.21134			-
p__Firmicutes.c__Clostridia.o__Clostridiales.f__Veillonellaceae.g__Veillonella.s__.OTU500	2.21134			-
p__Actinobacteria.c__Actinobacteria.o__Actinomycetales.f__Actinomycetaceae.g__Actinomyces.s__.OTU261	2.21134			-
p__Actinobacteria.c__Actinobacteria.o__Actinomycetales.f__Corynebacteriaceae.g__Corynebacterium.s__.OTU72	2.20485			-
p__Actinobacteria.c__Actinobacteria.o__Actinomycetales.f__Microbacteriaceae.OTU719	2.20211			-
p__Actinobacteria.c__Actinobacteria.o__Actinomycetales.f__Streptomycetaceae.g__Streptomyces.s__	2.20009			-
p__Actinobacteria.c__Actinobacteria.o__Actinomycetales.f__Streptomycetaceae.g__Streptomyces.s__.OTU599	2.20009			-
p__Actinobacteria.c__Actinobacteria.o__Actinomycetales.f__Corynebacteriaceae.g__Corynebacterium.s__.OTU696	2.19301			-
p__Proteobacteria.c__Betaproteobacteria.o__Burkholderiales.f__Comamonadaceae.OTU4	2.19301			-
p__Actinobacteria.c__Actinobacteria.o__Actinomycetales.OTU581	2.18579			-
p__Firmicutes.c__Clostridia.o__Clostridiales.f__Clostridiaceae.g__Anaerococcus.s__.OTU680	2.17887			-
p__Proteobacteria.c__Alphaproteobacteria.o__Sphingomonadales.f__Sphingomonadaceae.g__Sphingobium.s__.OTU33	2.17887			-
p__Firmicutes.c__Clostridia.o__Clostridiales.f__Clostridiaceae.g__Anaerococcus.s__.OTU181	2.17376			-
p__Firmicutes.c__Bacilli.o__Lactobacillales.f__Streptococcaceae.g__Lactococcus.s__.OTU584	2.1688			-
p__Actinobacteria.c__Actinobacteria.o__Actinomycetales.f__Micrococcaceae.g__Kocuria.s__.OTU116	2.16317			-
p__Firmicutes.c__Bacilli.o__Bacillales.f__Paenibacillaceae.g__Paenibacillus.OTU206	2.16254			-
p__Firmicutes.c__Bacilli.o__Bacillales.f__Bacillaceae.g__Geobacillus.s__.OTU698	2.16254			-
p__Actinobacteria.c__Actinobacteria.o__Actinomycetales.f__Sanguibacteraceae.g__.s__.OTU347	2.1623			-
p__Actinobacteria.c__Actinobacteria.o__Actinomycetales.f__Sanguibacteraceae	2.1623			-
p__Actinobacteria.c__Actinobacteria.o__Actinomycetales.f__Sanguibacteraceae.g__	2.1623			-
p__Actinobacteria.c__Actinobacteria.o__Actinomycetales.f__Sanguibacteraceae.g__.s__	2.1623			-
p__Bacteroidetes.c__Sphingobacteriia.o__Sphingobacteriales.f__Flexibacteraceae.g__Dyadobacter.s__.OTU118	2.1623			-
p__Firmicutes.c__Bacilli.o__.f__.g__	2.16092			-
p__Firmicutes.c__Bacilli.o__.f__.g__.s__	2.16092			-
p__Firmicutes.c__Bacilli.o__.f__.g__.s__.OTU656	2.16092			-
p__Firmicutes.c__Bacilli.o__.f__	2.16092			-
p__Firmicutes.c__Bacilli.o__	2.16092			-
p__Proteobacteria.c__Alphaproteobacteria.o__Rhodobacterales.f__Rhodobacteraceae.g__Amaricoccus.s__.OTU594	2.15996			-
p__Proteobacteria.c__Alphaproteobacteria.o__Rhodobacterales.f__Rhodobacteraceae.g__Rhodobacter.s__.OTU1	2.15783			-
p__Bacteroidetes.c__Bacteroidia.o__Bacteroidales.f__Porphyromonadaceae.g__Parabacteroides	2.15635			-
p__Chloroflexi.c__Thermomicrobia.o__JG30_KF_CM45.f__	2.15635			-
OTU341	2.15635			-
p__Chloroflexi.c__Thermomicrobia.o__JG30_KF_CM45.f__.g__	2.15635			-
p__Chloroflexi.c__Thermomicrobia.o__JG30_KF_CM45.f__.g__.s__.OTU733	2.15635			-
p__Chloroflexi.c__Thermomicrobia.o__JG30_KF_CM45.f__.g__.s__	2.15635			-
p__Bacteroidetes.c__Bacteroidia.o__Bacteroidales.f__Porphyromonadaceae.g__Parabacteroides.s__.OTU732	2.15635			-
p__Bacteroidetes.c__Bacteroidia.o__Bacteroidales.f__Porphyromonadaceae.g__Parabacteroides.s__	2.15635			-
p__Chloroflexi.c__Thermomicrobia	2.15635			-
p__Chloroflexi.c__Thermomicrobia.o__JG30_KF_CM45	2.15635			-
p__Actinobacteria.c__Acidimicrobiia.o__Acidimicrobiales.f__C111.g__.s__.OTU74	2.15477			-
p__Fusobacteria.c__Fusobacteria.o__Fusobacteriales.f__Leptotrichiaceae.g__Leptotrichia.s__.OTU403	2.15477			-
p__Fusobacteria.c__Fusobacteria.o__Fusobacteriales.f__Leptotrichiaceae.g__Leptotrichia.s__.OTU615	2.15477			-
p__Firmicutes.c__Clostridia.o__Clostridiales.f__Lachnospiraceae.g__.s__.OTU444	2.14801			-
p__Proteobacteria.c__Betaproteobacteria.o__Burkholderiales.f__Comamonadaceae.g__Acidovorax.OTU51	2.14801			-
p__Proteobacteria.c__Betaproteobacteria.o__Burkholderiales.f__Comamonadaceae.OTU644	2.14801			-
p__Proteobacteria.c__Betaproteobacteria.o__Burkholderiales.f__Comamonadaceae.OTU329	2.14801			-
p__Proteobacteria.c__Betaproteobacteria.OTU257	2.14774			-
p__Nitrospirae.c__Nitrospira.o__Nitrospirales.f__Nitrospiraceae.g__Nitrospira.s__.OTU229	2.14774			-
p__Actinobacteria.c__Actinobacteria.o__Actinomycetales.f__Brevibacteriaceae.g__Brevibacterium	2.14436			-
p__Actinobacteria.c__Actinobacteria.o__Actinomycetales.f__Brevibacteriaceae	2.14436			-
p__Proteobacteria.c__Gammaproteobacteria.o__Enterobacteriales.f__Enterobacteriaceae.g__	2.12799			-
p__Proteobacteria.c__Gammaproteobacteria.o__Enterobacteriales.f__Enterobacteriaceae.g__.s__	2.12799			-
p__Proteobacteria.c__Gammaproteobacteria.o__Enterobacteriales.f__Enterobacteriaceae.g__.s__.OTU709	2.12799			-
p__Firmicutes.c__Bacilli.o__Bacillales.f__Bacillaceae.g__Bacillus.OTU668	2.12307			-
p__Proteobacteria.c__Alphaproteobacteria.o__Rhodobacterales.f__Rhodobacteraceae.g__Paracoccus.s__.OTU392	2.12212			-
p__Actinobacteria.c__Actinobacteria.o__Actinomycetales.f__Actinomycetaceae.g__Actinomyces.s__neuii.OTU324	2.12046			-
p__Firmicutes.c__Bacilli.o__Bacillales.f__Bacillaceae.g__Bacillus.s__.OTU396	2.12046			-
p__Actinobacteria.c__Actinobacteria.o__Actinomycetales.f__Microbacteriaceae.OTU468	2.12046			-
p__Actinobacteria.c__Actinobacteria.o__Actinomycetales.f__Actinomycetaceae.g__Actinomyces.s__neuii	2.12046			-
p__Firmicutes.c__Bacilli.o__Lactobacillales.f__.g__.s__.OTU52	2.11309			-
p__TM7.c__TM7_3.o__EW055.f__.g__.s__.OTU278	2.11309			-
p__Firmicutes.c__Bacilli.o__Lactobacillales.f__.g__.s__	2.11309			-
p__Firmicutes.c__Bacilli.o__Lactobacillales.f__	2.11309			-
p__Firmicutes.c__Bacilli.o__Lactobacillales.f__.g__	2.11309			-
p__Actinobacteria.c__Thermoleophilia.o__Solirubrobacterales.f__Solirubrobacteraceae.OTU369	2.11081			-
p__Actinobacteria.c__Thermoleophilia.o__Solirubrobacterales.f__Solirubrobacteraceae	2.11081			-
p__Firmicutes.c__Bacilli.o__Bacillales.f__Thermoactinomycetaceae.g__Thermoactinomyces	2.11015			-
p__Firmicutes.c__Bacilli.o__Bacillales.f__Thermoactinomycetaceae	2.11015			-
p__Firmicutes.c__Bacilli.o__Bacillales.f__Thermoactinomycetaceae.g__Thermoactinomyces.s__.OTU3	2.11015			-
p__Firmicutes.c__Bacilli.o__Bacillales.f__Thermoactinomycetaceae.g__Thermoactinomyces.s__	2.11015			-
p__Proteobacteria.c__Alphaproteobacteria.o__Rhizobiales.f__Rhizobiaceae.g__Agrobacterium.s__.OTU273	2.1066			-
p__Firmicutes.c__Bacilli.o__Bacillales.f__Paenibacillaceae.g__Paenibacillus.s__.OTU734	2.1052			-
p__Actinobacteria.c__Actinobacteria.o__Actinomycetales.f__Actinomycetaceae.g__.s__.OTU447	2.1052			-
p__Bacteroidetes.c__Flavobacteriia.o__Flavobacteriales.f__Flavobacteriaceae.OTU659	2.1052			-
p__Proteobacteria.c__Alphaproteobacteria.o__Sphingomonadales.f__Erythrobacteraceae.g__.s__	2.08999			-
p__Proteobacteria.c__Alphaproteobacteria.o__Sphingomonadales.f__Erythrobacteraceae.g__.s__.OTU160	2.08999			-
p__Proteobacteria.c__Alphaproteobacteria.o__Sphingomonadales.f__Erythrobacteraceae.g__	2.08999			-
p__Proteobacteria.c__Alphaproteobacteria.o__Sphingomonadales.f__Erythrobacteraceae	2.08999			-
p__Proteobacteria.c__Gammaproteobacteria.o__Legionellales	2.08959			-
p__Firmicutes.c__Bacilli.o__Bacillales.f__Listeriaceae.g__Brochothrix.s__.OTU326	2.08959			-
p__Proteobacteria.c__Gammaproteobacteria.o__Legionellales.f__Legionellaceae.OTU524	2.08959			-
p__Proteobacteria.c__Gammaproteobacteria.o__Pseudomonadales.f__Moraxellaceae.g__Acinetobacter.s__johnsonii.OTU316	2.08959			-
p__Proteobacteria.c__Alphaproteobacteria.o__Rhizobiales.f__Phyllobacteriaceae.g__Defluvibacter	2.08959			-
p__TM7.c__TM7_3.o__CW040.f__F16.g__.s__.OTU523	2.08959			-
p__Proteobacteria.c__Alphaproteobacteria.o__Rhizobiales.f__Phyllobacteriaceae.g__Defluvibacter.s__.OTU70	2.08959			-
p__Firmicutes.c__Bacilli.o__Bacillales.f__Bacillaceae.g__Bacillus.s__cohnii.OTU340	2.08959			-
p__Proteobacteria.c__Gammaproteobacteria.o__Pseudomonadales.f__Moraxellaceae.g__Acinetobacter.s__johnsonii	2.08959			-
p__Firmicutes.c__Bacilli.o__Bacillales.f__Bacillaceae.g__Bacillus.s__cohnii	2.08959			-
p__Firmicutes.c__Bacilli.o__Bacillales.f__Listeriaceae.g__Brochothrix.s__	2.08959			-
p__Firmicutes.c__Bacilli.o__Bacillales.f__Listeriaceae.g__Brochothrix	2.08959			-
p__Firmicutes.c__Clostridia.o__Clostridiales.f__Clostridiaceae.g__Clostridium.s__	2.08959			-
p__Firmicutes.c__Bacilli.o__Bacillales.f__Planococcaceae.g__Planomicrobium.s__.OTU683	2.08959			-
p__Proteobacteria.c__Alphaproteobacteria.o__Rhizobiales.f__Phyllobacteriaceae	2.08959			-
p__TM7.c__TM7_3.o__CW040.f__F16.g__.s__.OTU589	2.08959			-
p__Firmicutes.c__Clostridia.o__Clostridiales.f__Clostridiaceae.g__Clostridium.s__.OTU742	2.08959			-
p__Firmicutes.c__Bacilli.o__Bacillales.f__Listeriaceae	2.08959			-
p__Proteobacteria.c__Alphaproteobacteria.o__Rhizobiales.f__Phyllobacteriaceae.g__Defluvibacter.s__	2.08959			-
p__Proteobacteria.c__Gammaproteobacteria.o__Legionellales.f__Legionellaceae	2.08959			-
p__Firmicutes.c__Clostridia.o__Clostridiales.f__Clostridiaceae.g__.s__	2.07906			-
p__Firmicutes.c__Clostridia.o__Clostridiales.f__Clostridiaceae.g__.s__.OTU671	2.07906			-
p__Firmicutes.c__Clostridia.o__Clostridiales.f__Clostridiaceae.g__	2.07906			-
p__Actinobacteria.c__Actinobacteria.o__Actinomycetales.f__Micrococcaceae.g__.s__.OTU456	2.06856			-
p__Firmicutes.c__Bacilli.o__Bacillales.f__Bacillaceae.g__Anaerobacillus.s__.OTU573	2.06856			-
p__Actinobacteria.c__Actinobacteria.o__Actinomycetales.f__Microbacteriaceae.g__Microbacterium.s__maritypicum	2.05639			-
p__Actinobacteria.c__Actinobacteria.o__Actinomycetales.f__Microbacteriaceae.g__Microbacterium.s__maritypicum.OTU604	2.05639			-
p__Proteobacteria.c__Alphaproteobacteria.o__Rhodospirillales.f__Acetobacteraceae.g__Roseomonas.s__mucosa.OTU7	2.0511			-
p__Proteobacteria.c__Alphaproteobacteria.o__Rhodospirillales.f__Acetobacteraceae.g__Roseomonas.s__mucosa	2.0511			-
p__Proteobacteria.c__Gammaproteobacteria.o__Xanthomonadales.f__Xanthomonadaceae.OTU210	2.0511			-
p__Firmicutes.c__Clostridia.o__Clostridiales.f__Clostridiaceae.g__Clostridium.OTU104	2.0511			-
p__Actinobacteria.c__Actinobacteria.o__Actinomycetales.f__Nocardioidaceae.g__Propionicimonas	2.0511			-
p__Actinobacteria.c__Actinobacteria.o__Actinomycetales.f__Nocardioidaceae.g__Propionicimonas.s__.OTU669	2.0511			-
p__Actinobacteria.c__Actinobacteria.o__Actinomycetales.f__Nocardioidaceae.g__Propionicimonas.s__	2.0511			-
p__Firmicutes.c__Clostridia.o__Clostridiales.f__Ruminococcaceae.g__.s__.OTU364	2.05082			-
p__Proteobacteria.c__Deltaproteobacteria.o__Desulfovibrionales.f__Desulfovibrionaceae.g__Desulfovibrio	2.04802			-
p__Proteobacteria.c__Deltaproteobacteria.o__Desulfovibrionales	2.04802			-
p__Proteobacteria.c__Deltaproteobacteria.o__Desulfovibrionales.f__Desulfovibrionaceae	2.04802			-
p__Actinobacteria.c__Actinobacteria.o__Actinomycetales.f__Corynebacteriaceae.g__Corynebacterium.s__.OTU2	2.04721			-
p__Firmicutes.c__Clostridia.o__Clostridiales.f__Ruminococcaceae.g__Oscillospira.s__.OTU209	2.04721			-
p__Proteobacteria.c__Betaproteobacteria.o__Burkholderiales.f__Comamonadaceae.g__Rubrivivax	2.04386			-
p__Proteobacteria.c__Betaproteobacteria.o__Burkholderiales.f__Comamonadaceae.g__Rubrivivax.OTU685	2.04386			-
p__Proteobacteria.c__Alphaproteobacteria.o__Rhizobiales.f__Methylobacteriaceae.g__Methylobacterium.OTU474	2.04386			-
p__Firmicutes.c__Bacilli.o__Bacillales.OTU694	2.03046			-
p__Bacteroidetes.c__Bacteroidia.o__Bacteroidales.f__Porphyromonadaceae.g__Porphyromonas.s__.OTU36	2.0228			-
p__Spirochaetes.c__Spirochaetes.o__Sphaerochaetales.f__Sphaerochaetaceae.g__Sphaerochaeta.s__	2.00913			-
p__Spirochaetes.c__Spirochaetes.o__Sphaerochaetales.f__Sphaerochaetaceae	2.00913			-
p__Spirochaetes.c__Spirochaetes.o__Sphaerochaetales.f__Sphaerochaetaceae.g__Sphaerochaeta.s__.OTU243	2.00913			-
p__Spirochaetes.c__Spirochaetes.o__Sphaerochaetales.f__Sphaerochaetaceae.g__Sphaerochaeta	2.00913			-
p__Spirochaetes.c__Spirochaetes.o__Sphaerochaetales	2.00913			-
p__Acidobacteria.c__Solibacteres.o__Solibacterales.f__Solibacteraceae.g__CandidatusSolibacter.s__.OTU528	2.00913			-
p__Proteobacteria.c__Gammaproteobacteria.o__Pseudomonadales.f__Pseudomonadaceae.g__Pseudomonas.s__	2.00913			-
OTU43	2.00913			-
p__Proteobacteria.c__Betaproteobacteria.o__Burkholderiales.f__Comamonadaceae.OTU506	2.00913			-
p__Proteobacteria.c__Alphaproteobacteria.o__Rhodobacterales.f__Rhodobacteraceae.g__Rhodobacter.s__.OTU79	2.00913			-
p__Proteobacteria.c__Gammaproteobacteria.o__Pseudomonadales.f__Pseudomonadaceae.g__Pseudomonas.s__.OTU457	2.00913			-
p__Actinobacteria.c__Actinobacteria.o__Actinomycetales.f__Geodermatophilaceae.OTU717	2.00913			-
p__Bacteroidetes.c__Flavobacteriia.o__Flavobacteriales.f__Flavobacteriaceae.g__Flavobacterium.s__.OTU385	2.00305			-
p__Actinobacteria.c__Actinobacteria.o__Actinomycetales.f__Microbacteriaceae.g__.s__.OTU388	2.00284			-
p__Bacteroidetes.c__Flavobacteriia.o__Flavobacteriales.f__Flavobacteriaceae.g__Chryseobacterium.s__.OTU505	1.99813			-
p__Firmicutes.c__Bacilli.o__Bacillales.f__Planococcaceae.g__Planococcus.s__.OTU716	1.99719			-
p__Firmicutes.c__Bacilli.o__Bacillales.f__Planococcaceae.g__Planococcus	1.99719			-
p__Actinobacteria.c__Actinobacteria.o__Actinomycetales.OTU496	1.99719			-
p__Firmicutes.c__Bacilli.o__Bacillales.f__Staphylococcaceae.g__Jeotgalicoccus.s__psychrophilus.OTU715	1.99719			-
p__Firmicutes.c__Bacilli.o__Bacillales.f__Planococcaceae.g__Planococcus.s__	1.99719			-
p__Proteobacteria.c__Gammaproteobacteria.o__Pseudomonadales.f__Moraxellaceae.g__Acinetobacter.s__.OTU270	1.99719			-
p__Firmicutes.c__Clostridia.o__Clostridiales.f__.g__.s__.OTU567	1.99719			-
p__Proteobacteria.c__Alphaproteobacteria.o__Sphingomonadales.OTU50	1.98815			-
p__Proteobacteria.c__Alphaproteobacteria.o__Rhizobiales.f__Methylobacteriaceae.g__.s__.OTU706	1.98815			-
p__Firmicutes.c__Bacilli.o__Lactobacillales.f__Enterococcaceae.g__Enterococcus.s__.OTU390	1.98815			-
p__Cyanobacteria.c__4C0d_2.o__MLE1_12.f__.g__.s__.OTU154	1.98761			-
p__Proteobacteria.c__Gammaproteobacteria.o__Alteromonadales	1.98689			-
p__Bacteroidetes.c__Bacteroidia.o__Bacteroidales.f__Prevotellaceae.g__Prevotella.s__.OTU110	1.98387			-
p__Firmicutes.c__Clostridia.OTU595	1.98387			-
p__Proteobacteria.c__Gammaproteobacteria.o__Pseudomonadales.f__Moraxellaceae.g__Acinetobacter.s__.OTU31	1.98301			-
p__Firmicutes.c__Clostridia.o__Clostridiales.f__Clostridiaceae.g__Anaerococcus.s__.OTU687	1.98215			-
p__Firmicutes.c__Bacilli.o__Lactobacillales.f__Aerococcaceae.g__Alloiococcus	1.97084			-
p__Firmicutes.c__Bacilli.o__Bacillales.f__Staphylococcaceae.g__Staphylococcus.s__lugdunensis.OTU391	1.96582			-
p__Firmicutes.c__Bacilli.o__Bacillales.f__Staphylococcaceae.g__Staphylococcus.s__lugdunensis	1.96582			-
p__Proteobacteria.c__Alphaproteobacteria.o__Rhodobacterales.f__Rhodobacteraceae.OTU292	1.94697			-
p__Actinobacteria.c__Actinobacteria.o__Actinomycetales.f__Microbacteriaceae.g__Microbacterium.s__.OTU330	1.92616			-
p__Actinobacteria.c__Actinobacteria.o__Actinomycetales.f__Brevibacteriaceae.g__Brevibacterium.s__	1.92487			-
p__Bacteroidetes.c__Flavobacteriia.o__Flavobacteriales.f__Flavobacteriaceae.g__Flavobacterium.s__.OTU473	1.92416			-
p__Proteobacteria.c__Betaproteobacteria.o__Rhodocyclales.f__Rhodocyclaceae.g__Methyloversatilis.s__.OTU574	1.91366			-
p__Proteobacteria.c__Betaproteobacteria.o__Rhodocyclales.f__Rhodocyclaceae.g__Methyloversatilis.s__	1.91366			-
p__Actinobacteria.c__Actinobacteria.o__Actinomycetales.OTU476	1.91366			-
p__Proteobacteria.c__Betaproteobacteria.o__Rhodocyclales.f__Rhodocyclaceae.g__Methyloversatilis	1.91366			-
p__Bacteroidetes.c__Bacteroidia.o__Bacteroidales.f__Prevotellaceae.g__Prevotella.s__melaninogenica.OTU507	1.91173			-
p__Actinobacteria.c__Actinobacteria.o__Actinomycetales.f__Actinomycetaceae.g__Parascardovia.s__.OTU80	1.91031			-
p__Actinobacteria.c__Actinobacteria.o__Actinomycetales.f__Actinomycetaceae.g__Actinomyces.s__.OTU617	1.91031			-
p__Proteobacteria.c__Alphaproteobacteria.OTU606	1.90897			-
p__Firmicutes.c__Bacilli.o__Lactobacillales.f__Aerococcaceae.g__Alloiococcus.s__	1.90469			-
p__Actinobacteria.c__Actinobacteria.o__Actinomycetales.f__Intrasporangiaceae.g__Kytococcus	1.90469			-
p__Actinobacteria.c__Actinobacteria.o__Actinomycetales.f__Intrasporangiaceae.g__Kytococcus.s__	1.90469			-
p__Actinobacteria.c__Actinobacteria.o__Actinomycetales.f__Intrasporangiaceae.g__Kytococcus.s__.OTU387	1.90469			-
p__Firmicutes.c__Bacilli.o__Lactobacillales.f__Aerococcaceae.g__Alloiococcus.s__.OTU395	1.90469			-
p__Actinobacteria.c__Actinobacteria.o__Actinomycetales.f__Nocardioidaceae.OTU319	1.90108			-
p__Bacteroidetes.c__Bacteroidia.o__Bacteroidales.f__Prevotellaceae.g__Prevotella.s__copri.OTU375	1.90108			-
p__Bacteroidetes.c__Bacteroidia.o__Bacteroidales.f__Prevotellaceae.g__Prevotella.s__copri	1.90108			-
p__Actinobacteria.c__Actinobacteria.o__Actinomycetales.f__Promicromonosporaceae.g__Isoptericola.s__.OTU492	1.89369			-
p__Actinobacteria.c__Actinobacteria.o__Actinomycetales.f__Promicromonosporaceae	1.89369			-
p__Actinobacteria.c__Actinobacteria.o__Actinomycetales.f__Promicromonosporaceae.g__Isoptericola.s__	1.89369			-
p__Actinobacteria.c__Actinobacteria.o__Actinomycetales.f__Promicromonosporaceae.g__Isoptericola	1.89369			-
p__Proteobacteria.c__Betaproteobacteria.o__Rhodocyclales.f__Rhodocyclaceae.g__Azospira.s__	1.88898			-
p__Proteobacteria.c__Betaproteobacteria.o__Rhodocyclales.f__Rhodocyclaceae.g__Azospira	1.88898			-
p__Actinobacteria.c__Actinobacteria.o__Actinomycetales.f__Micrococcaceae.g__Micrococcus.s__.OTU86	1.88898			-
p__Proteobacteria.c__Betaproteobacteria.o__Rhodocyclales.f__Rhodocyclaceae.g__Azospira.s__.OTU48	1.88898			-
p__Bacteroidetes.c__Flavobacteriia.o__Flavobacteriales.f__Flavobacteriaceae.g__Chryseobacterium.s__.OTU49	1.86777			-
p__Firmicutes.c__Bacilli.o__Bacillales.f__Planococcaceae.g__.s__.OTU682	1.86777			-
p__Actinobacteria.c__Actinobacteria.o__Actinomycetales.f__Mycobacteriaceae.g__Mycobacterium.s__.OTU171	1.85353			-
p__Proteobacteria.c__Alphaproteobacteria.o__Rhizobiales.f__Hyphomicrobiaceae.g__Rhodoplanes.s__.OTU575	1.84671			-
p__Bacteroidetes.c__Sphingobacteriia.o__Sphingobacteriales.f__Sphingobacteriaceae.g__	1.84671			-
p__Bacteroidetes.c__Sphingobacteriia.o__Sphingobacteriales.f__Sphingobacteriaceae.g__.s__.OTU152	1.84671			-
p__Bacteroidetes.c__Sphingobacteriia.o__Sphingobacteriales.f__Sphingobacteriaceae.g__.s__	1.84671			-
p__Proteobacteria.c__Alphaproteobacteria.o__Sphingomonadales.f__Sphingomonadaceae.OTU488	1.82696			-
p__Proteobacteria.c__Epsilonproteobacteria.o__Campylobacterales.f__Campylobacteraceae.g__Sulfurospirillum.s__	1.82696			-
p__Proteobacteria.c__Epsilonproteobacteria.o__Campylobacterales.f__Campylobacteraceae.g__Sulfurospirillum.s__.OTU384	1.82696			-
p__Proteobacteria.c__Epsilonproteobacteria.o__Campylobacterales.f__Campylobacteraceae.g__Sulfurospirillum	1.82696			-
p__Actinobacteria.c__Acidimicrobiia.o__Acidimicrobiales.f__EB1017.g__	1.82675			-
p__Actinobacteria.c__Acidimicrobiia.o__Acidimicrobiales.f__EB1017.g__.s__.OTU591	1.82675			-
p__Firmicutes.c__Clostridia.o__Clostridiales.f__Lachnospiraceae.g__.s__.OTU378	1.82675			-
p__Actinobacteria.c__Acidimicrobiia.o__Acidimicrobiales.f__EB1017	1.82675			-
p__Actinobacteria.c__Acidimicrobiia.o__Acidimicrobiales.f__EB1017.g__.s__	1.82675			-
p__Actinobacteria.c__Acidimicrobiia.o__Acidimicrobiales.f__	1.82109			-
p__Actinobacteria.c__Acidimicrobiia.o__Acidimicrobiales.f__.g__	1.82109			-
p__Actinobacteria.c__Acidimicrobiia.o__Acidimicrobiales.f__.g__.s__	1.82109			-
p__Actinobacteria.c__Acidimicrobiia.o__Acidimicrobiales.f__.g__.s__.OTU283	1.82109			-
p__Actinobacteria.c__Actinobacteria.o__Actinomycetales.f__Nocardioidaceae.g__Nocardioides.s__.OTU382	1.81988			-
OTU628	1.81988			-
p__Firmicutes.c__Bacilli.o__Lactobacillales.f__Streptococcaceae.g__Streptococcus.s__luteciae.OTU510	1.81206			-
p__Actinobacteria.c__Actinobacteria.o__Actinomycetales.f__Microbacteriaceae.g__Salinibacterium.s__.OTU101	1.81206			-
p__Firmicutes.c__Bacilli.o__Lactobacillales.f__Streptococcaceae.g__Streptococcus.s__luteciae	1.81206			-
p__Proteobacteria.c__Alphaproteobacteria.o__Sphingomonadales.f__Sphingomonadaceae.g__Sphingomonas.s__.OTU327	1.81206			-
p__Firmicutes.c__Clostridia.o__Clostridiales.f__Lachnospiraceae.OTU592	1.80778			-
p__Bacteroidetes.c__Bacteroidia.o__Bacteroidales.f__S24_7.g__.s__.OTU176	1.80557			-
p__Proteobacteria.c__Gammaproteobacteria.o__Alteromonadales.f__Pseudoalteromonadaceae	1.80508			-
p__Proteobacteria.c__Gammaproteobacteria.o__Alteromonadales.f__Pseudoalteromonadaceae.g__Pseudoalteromonas.s__	1.80508			-
p__Proteobacteria.c__Gammaproteobacteria.o__Alteromonadales.f__Pseudoalteromonadaceae.g__Pseudoalteromonas	1.80508			-
p__Proteobacteria.c__Gammaproteobacteria.o__Alteromonadales.f__Pseudoalteromonadaceae.g__Pseudoalteromonas.s__.OTU695	1.80508			-
p__Actinobacteria.c__Actinobacteria.o__Actinomycetales.f__Nocardioidaceae.OTU196	1.80417			-
p__Proteobacteria.c__Deltaproteobacteria.o__Desulfovibrionales.f__Desulfovibrionaceae.g__Desulfovibrio.s__.OTU157	1.80417			-
p__Proteobacteria.c__Deltaproteobacteria.o__Desulfovibrionales.f__Desulfovibrionaceae.g__Desulfovibrio.s__	1.80417			-
p__Bacteroidetes.c__Flavobacteriia.o__Flavobacteriales.f__Flavobacteriaceae.g__Haloanella	1.78808			-
p__Bacteroidetes.c__Flavobacteriia.o__Flavobacteriales.f__Flavobacteriaceae.g__Haloanella.s__.OTU55	1.78808			-
p__Bacteroidetes.c__Flavobacteriia.o__Flavobacteriales.f__Flavobacteriaceae.g__Haloanella.s__	1.78808			-
p__Actinobacteria.c__Actinobacteria.o__Actinomycetales.f__Corynebacteriaceae.g__Corynebacterium.s__.OTU658	1.76753			-
p__Firmicutes.c__Clostridia.o__Clostridiales.f__Ruminococcaceae.g__Anaerotruncus.s__.OTU539	1.76753			-
p__Firmicutes.c__Clostridia.o__Clostridiales.f__Ruminococcaceae.g__Anaerotruncus	1.76753			-
p__Actinobacteria.c__Actinobacteria.o__Actinomycetales.f__Brevibacteriaceae.g__Brevibacterium.s__.OTU161	1.76753			-
p__Firmicutes.c__Clostridia.o__Clostridiales.f__Ruminococcaceae.g__Anaerotruncus.s__	1.76753			-
p__Actinobacteria.c__Actinobacteria.o__Actinomycetales.f__Pseudonocardiaceae.g__Saccharopolyspora.s__.OTU545	1.75007			-
p__Actinobacteria.c__Actinobacteria.o__Actinomycetales.f__Pseudonocardiaceae	1.75007			-
p__Actinobacteria.c__Actinobacteria.o__Actinomycetales.f__Pseudonocardiaceae.g__Saccharopolyspora	1.75007			-
p__Bacteroidetes.c__Flavobacteriia.o__Flavobacteriales.f__Flavobacteriaceae.g__Flavobacterium.s__.OTU521	1.75007			-
p__Proteobacteria.c__Alphaproteobacteria.o__Caulobacterales.f__Caulobacteraceae.OTU303	1.75007			-
p__Firmicutes.c__Erysipelotrichi.o__Erysipelotrichales.f__Erysipelotrichaceae.g__Allobaculum.s__.OTU424	1.75007			-
p__Actinobacteria.c__Actinobacteria.o__Actinomycetales.f__Nocardioidaceae.g__.s__.OTU748	1.75007			-
p__Firmicutes.c__Erysipelotrichi.o__Erysipelotrichales.f__Erysipelotrichaceae.g__Allobaculum.s__	1.75007			-
p__Firmicutes.c__Erysipelotrichi.o__Erysipelotrichales.f__Erysipelotrichaceae.g__Allobaculum	1.75007			-
p__Actinobacteria.c__Actinobacteria.o__Actinomycetales.f__Pseudonocardiaceae.g__Saccharopolyspora.s__	1.75007			-
p__Proteobacteria.c__Gammaproteobacteria.o__Pseudomonadales.f__Moraxellaceae.g__Psychrobacter.s__pulmonis.OTU163	1.74756			-
OTU596	1.74756			-
p__Actinobacteria.c__Actinobacteria.o__Actinomycetales.f__Micrococcaceae.g__Kocuria.s__.OTU379	1.74756			-
p__Proteobacteria.c__Gammaproteobacteria.o__Pseudomonadales.f__Moraxellaceae.g__Psychrobacter.s__pulmonis	1.74756			-
p__Actinobacteria.c__Actinobacteria.o__Actinomycetales.f__Brevibacteriaceae.g__Brevibacterium.s__paucivorans	1.74285			-
p__Actinobacteria.c__Actinobacteria.o__Actinomycetales.f__Brevibacteriaceae.g__Brevibacterium.s__paucivorans.OTU141	1.74285			-
p__Thermi.c__Deinococci.o__Deinococcales.f__Deinococcaceae.g__Deinococcus.s__.OTU508	1.74283			-
p__Actinobacteria.c__Actinobacteria.o__Actinomycetales.f__Actinomycetaceae.g__Parascardovia.s__.OTU503	1.72852			-
p__Proteobacteria.c__Alphaproteobacteria.o__Sphingomonadales.f__Sphingomonadaceae.g__Novosphingobium.s__.OTU226	1.72297			-
p__Firmicutes.c__Clostridia.o__Clostridiales.f__Clostridiaceae.g__Clostridium.s__ljungdahlii	1.70866			-
p__Cyanobacteria.c__Chloroplast.o__Streptophyta.f__.g__.s__.OTU711	1.70866			-
p__Firmicutes.c__Clostridia.o__Clostridiales.f__Clostridiaceae.g__Clostridium.s__ljungdahlii.OTU287	1.70866			-
p__Actinobacteria.c__Thermoleophilia.o__Gaiellales.f__Gaiellaceae.g__.s__.OTU150	1.70175			-
p__Proteobacteria.c__Betaproteobacteria.o__Neisseriales.f__Neisseriaceae.g__.s__.OTU572	1.70175			-
p__Actinobacteria.c__Thermoleophilia.o__Gaiellales	1.70175			-
p__Actinobacteria.c__Thermoleophilia.o__Gaiellales.f__Gaiellaceae.g__.s__	1.70175			-
p__Actinobacteria.c__Thermoleophilia.o__Gaiellales.f__Gaiellaceae	1.70175			-
p__Actinobacteria.c__Thermoleophilia.o__Gaiellales.f__Gaiellaceae.g__	1.70175			-
p__Bacteroidetes.c__Flavobacteriia.o__Flavobacteriales.f__Flavobacteriaceae.OTU635	1.68712			-
p__Actinobacteria.c__Actinobacteria.o__Actinomycetales.f__Micromonosporaceae	1.68284			-
p__Actinobacteria.c__Actinobacteria.o__Actinomycetales.f__Micromonosporaceae.OTU366	1.68284			-
p__Proteobacteria.c__Deltaproteobacteria.o__Desulfovibrionales.f__Desulfovibrionaceae.g__Desulfovibrio.OTU30	1.68112			-
p__Bacteroidetes.c__Bacteroidia.o__Bacteroidales.f__Prevotellaceae.g__Prevotella.s__.OTU571	1.68112			-
p__Firmicutes.c__Bacilli.o__Bacillales.f__Paenibacillaceae.g__Paenibacillus.s__barengoltzii.OTU516	1.67923			-
p__Proteobacteria.c__Alphaproteobacteria.o__Rhodobacterales.f__Rhodobacteraceae.g__Paracoccus.OTU420	1.67923			-
p__Bacteroidetes.c__Sphingobacteriia.o__Sphingobacteriales.f__Sphingobacteriaceae.g__Pedobacter.s__.OTU264	1.67923			-
p__Proteobacteria.c__Betaproteobacteria.o__Burkholderiales.f__Burkholderiaceae.g__Lautropia	1.67062			-
p__Proteobacteria.c__Betaproteobacteria.o__Burkholderiales.f__Burkholderiaceae.g__Lautropia.s__	1.67062			-
p__Proteobacteria.c__Betaproteobacteria.o__Burkholderiales.f__Burkholderiaceae.g__Lautropia.s__.OTU553	1.67062			-
p__Actinobacteria.c__Actinobacteria.o__Actinomycetales.f__Nocardiaceae.g__Rhodococcus.OTU691	1.65065			-
p__Bacteroidetes.c__Flavobacteriia.o__Flavobacteriales.f__Flavobacteriaceae.g__Chryseobacterium.s__.OTU491	1.65065			-
p__Bacteroidetes.c__Sphingobacteriia.o__Sphingobacteriales.f__Sphingobacteriaceae.g__Pedobacter.s__.OTU472	1.65065			-
p__Proteobacteria.c__Gammaproteobacteria.o__Pasteurellales.f__Pasteurellaceae.g__Haemophilus.s__	1.64594			-
p__Firmicutes.c__Bacilli.o__Bacillales.f__Staphylococcaceae.g__.s__.OTU93	1.64594			-
p__Firmicutes.c__Bacilli.o__Bacillales.f__Staphylococcaceae.g__.s__	1.64594			-
p__Firmicutes.c__Bacilli.o__Bacillales.f__Staphylococcaceae.g__	1.64594			-
p__Proteobacteria.c__Gammaproteobacteria.o__Pasteurellales.f__Pasteurellaceae.g__Haemophilus.s__.OTU404	1.64594			-
p__Firmicutes.c__Clostridia.o__Clostridiales.f__Peptostreptococcaceae.g__Peptostreptococcus.s__	1.6107			-
p__Bacteroidetes.c__Bacteroidia.o__Bacteroidales.f___Paraprevotellaceae_.g___Prevotella_.s__tannerae	1.6107			-
p__Bacteroidetes.c__Bacteroidia.o__Bacteroidales.f___Paraprevotellaceae_.g___Prevotella_.s__tannerae.OTU448	1.6107			-
p__Firmicutes.c__Clostridia.o__Clostridiales.f__Peptostreptococcaceae.g__Peptostreptococcus.s__.OTU174	1.6107			-
p__Firmicutes.c__Clostridia.o__Clostridiales.f__Peptostreptococcaceae.g__Peptostreptococcus	1.6107			-
p__Actinobacteria.c__Actinobacteria.o__Actinomycetales.f__Microbacteriaceae.g__Microbacterium.OTU256	1.60263			-
p__Elusimicrobia.c__Elusimicrobia.o__Elusimicrobiales.f__.g__.s__	1.59803			-
p__Firmicutes.c__Bacilli.o__Bacillales.f__Bacillaceae.g__Bacillus.OTU423	1.59803			-
p__Elusimicrobia.c__Elusimicrobia.o__Elusimicrobiales.f__	1.59803			-
p__Elusimicrobia.c__Elusimicrobia.o__Elusimicrobiales.f__.g__	1.59803			-
p__Elusimicrobia	1.59803			-
p__Elusimicrobia.c__Elusimicrobia.o__Elusimicrobiales.f__.g__.s__.OTU146	1.59803			-
p__Elusimicrobia.c__Elusimicrobia	1.59803			-
p__Elusimicrobia.c__Elusimicrobia.o__Elusimicrobiales	1.59803			-
p__Proteobacteria.c__Alphaproteobacteria.o__Rhizobiales.f__Rhizobiaceae.OTU402	1.56674			-
p__Acidobacteria.c__Chloracidobacteria.o__.f__.g__	1.55618			-
p__Bacteroidetes.c__Flavobacteriia.o__Flavobacteriales.f__Flavobacteriaceae.g__Chryseobacterium.s__.OTU234	1.55618			-
p__Acidobacteria.c__Chloracidobacteria	1.55618			-
p__Acidobacteria.c__Chloracidobacteria.o__.f__.g__.s__.OTU236	1.55618			-
p__Acidobacteria.c__Chloracidobacteria.o__.f__.g__.s__	1.55618			-
p__Acidobacteria.c__Chloracidobacteria.o__.f__	1.55618			-
p__Acidobacteria.c__Chloracidobacteria.o__	1.55618			-
p__Bacteroidetes.c__Bacteroidia.o__Bacteroidales.f__S24_7.g__.s__.OTU354	1.54568			-
p__Proteobacteria.c__Gammaproteobacteria.o__Pseudomonadales.f__Pseudomonadaceae.g__Pseudomonas.OTU123	1.54502			-
p__Firmicutes.c__Bacilli.o__Gemellales.f__.g__.s__.OTU728	1.5361			-
p__Proteobacteria.c__Betaproteobacteria.o__SC_I_84.f__.g__.s__	1.53247			-
p__Proteobacteria.c__Betaproteobacteria.o__SC_I_84.f__	1.53247			-
p__Proteobacteria.c__Betaproteobacteria.o__SC_I_84.f__.g__.s__.OTU359	1.53247			-
p__Proteobacteria.c__Betaproteobacteria.o__SC_I_84.f__.g__	1.53247			-
p__Proteobacteria.c__Betaproteobacteria.o__SC_I_84	1.53247			-
p__Actinobacteria.c__Actinobacteria.o__Actinomycetales.f__Corynebacteriaceae.g__Corynebacterium.s__.OTU260	1.52593			-
p__Actinobacteria.c__Actinobacteria.o__Actinomycetales.f__Propionibacteriaceae.g__Propionibacterium.s__acnes.OTU155	1.52593			-
p__Proteobacteria.c__Alphaproteobacteria.o__Rhizobiales.f__Rhizobiaceae.g__Agrobacterium.s__.OTU97	1.52593			-
p__Proteobacteria.c__Gammaproteobacteria.o__Alteromonadales.f___Chromatiaceae_	1.52101			-
p__Proteobacteria.c__Gammaproteobacteria.o__Alteromonadales.f___Chromatiaceae_.g__Rheinheimera.s__	1.52101			-
p__Proteobacteria.c__Gammaproteobacteria.o__Alteromonadales.f___Chromatiaceae_.g__Rheinheimera.s__.OTU221	1.52101			-
p__Proteobacteria.c__Gammaproteobacteria.o__Alteromonadales.f___Chromatiaceae_.g__Rheinheimera	1.52101			-
p__Bacteroidetes.c__Flavobacteriia.o__Flavobacteriales.f__Flavobacteriaceae.OTU202	1.52006			-
p__Actinobacteria.c__Actinobacteria.o__Actinomycetales.f__Actinomycetaceae.g__Parascardovia.s__.OTU397	1.52006			-
p__Bacteroidetes.c__Flavobacteriia.o__Flavobacteriales.f__Flavobacteriaceae.g__Wautersiella.OTU648	1.52006			-
p__Proteobacteria.c__Alphaproteobacteria.o__Rhodobacterales.f__Rhodobacteraceae.g__Rubellimicrobium.s__.OTU540	1.52006			-
p__Actinobacteria.c__Actinobacteria.o__Actinomycetales.f__Nocardioidaceae.OTU479	1.52006			-
p__Firmicutes.c__Bacilli.o__Bacillales.f__Thermoactinomycetaceae.g__Planifilum.s__	1.52006			-
p__Firmicutes.c__Bacilli.o__Bacillales.f__Thermoactinomycetaceae.g__Planifilum.s__.OTU0	1.52006			-
p__Actinobacteria.c__Actinobacteria.o__Actinomycetales.OTU249	1.52006			-
p__Firmicutes.c__Bacilli.o__Bacillales.f__Thermoactinomycetaceae.g__Planifilum	1.52006			-
p__Proteobacteria.c__Gammaproteobacteria.o__Pseudomonadales.f__Pseudomonadaceae.g__Pseudomonas.OTU743	1.51103			-
p__Bacteroidetes.c__Flavobacteriia.o__Flavobacteriales.f__Flavobacteriaceae.g__Gillisia.s__.OTU309	1.51103			-
p__Proteobacteria.c__Betaproteobacteria.o__Burkholderiales.f__Burkholderiaceae.g__	1.50675			-
p__Actinobacteria.c__Actinobacteria.o__Actinomycetales.f__Corynebacteriaceae.g__Corynebacterium.s__durum.OTU38	1.50675			-
p__Firmicutes.c__Clostridia.o__Clostridiales.f__Lachnospiraceae.g__.s__.OTU166	1.50675			-
p__Proteobacteria.c__Betaproteobacteria.o__Burkholderiales.f__Burkholderiaceae.g__.s__.OTU88	1.50675			-
p__Firmicutes.c__Bacilli.o__Lactobacillales.f__Streptococcaceae.g__Streptococcus.s__infantis.OTU295	1.50675			-
p__Actinobacteria.c__Actinobacteria.o__Actinomycetales.f__Corynebacteriaceae.g__Corynebacterium.s__durum	1.50675			-
p__Firmicutes.c__Bacilli.o__Lactobacillales.f__Streptococcaceae.g__Streptococcus.s__infantis	1.50675			-
p__Firmicutes.c__Clostridia.o__Clostridiales.f__Lachnospiraceae.OTU168	1.50675			-
p__Proteobacteria.c__Betaproteobacteria.o__Burkholderiales.f__Burkholderiaceae.g__.s__	1.50675			-
p__Firmicutes.c__Clostridia.o__Clostridiales.f__Veillonellaceae.g__.s__.OTU376	1.50314			-
p__Firmicutes.c__Clostridia.o__Clostridiales.f__Veillonellaceae.g__	1.50314			-
p__Firmicutes.c__Clostridia.o__Clostridiales.f__Veillonellaceae.g__.s__	1.50314			-
p__Proteobacteria.c__Alphaproteobacteria.o__Rhizobiales.f__Hyphomicrobiaceae.g__.s__.OTU142	1.50314			-
p__Bacteroidetes.c__Flavobacteriia.o__Flavobacteriales.f__Flavobacteriaceae.g__Flavobacterium.s__succinicans.OTU159	1.50314			-
p__Proteobacteria.c__Alphaproteobacteria.o__Rhizobiales.f__Hyphomicrobiaceae.g__	1.50314			-
p__Proteobacteria.c__Alphaproteobacteria.o__Rhizobiales.f__Hyphomicrobiaceae.g__.s__	1.50314			-
p__Proteobacteria.c__Gammaproteobacteria.o__Pseudomonadales.f__Pseudomonadaceae.g__Pseudomonas.OTU511	1.47486			-
p__Proteobacteria.c__Gammaproteobacteria.o__Xanthomonadales.f__Xanthomonadaceae.g__Thermomonas	1.44904			-
p__Actinobacteria.c__Actinobacteria.o__Actinomycetales.f__Kineosporiaceae	1.44904			-
p__Actinobacteria.c__Actinobacteria.o__Actinomycetales.f__Kineosporiaceae.g__.s__	1.44904			-
p__Proteobacteria.c__Epsilonproteobacteria.o__Campylobacterales.f__Helicobacteraceae.g__Helicobacter.OTU731	1.44904			-
p__Actinobacteria.c__Actinobacteria.o__Actinomycetales.f__Kineosporiaceae.g__	1.44904			-
p__Actinobacteria.c__Actinobacteria.o__Actinomycetales.f__Actinomycetaceae.g__Parascardovia.s__.OTU445	1.44904			-
p__Proteobacteria.c__Alphaproteobacteria.o__Sphingomonadales.f__Sphingomonadaceae.OTU313	1.44904			-
p__Proteobacteria.c__Gammaproteobacteria.o__Xanthomonadales.f__Xanthomonadaceae.g__Thermomonas.s__	1.44904			-
p__Proteobacteria.c__Gammaproteobacteria.o__Xanthomonadales.f__Xanthomonadaceae.g__Thermomonas.s__.OTU745	1.44904			-
p__Bacteroidetes.c__Bacteroidia.o__Bacteroidales.f__Prevotellaceae.OTU483	1.44904			-
p__Actinobacteria.c__Actinobacteria.o__Actinomycetales.f__Kineosporiaceae.g__.s__.OTU438	1.44904			-
p__Proteobacteria.c__Gammaproteobacteria.o__Pseudomonadales.f__Pseudomonadaceae.g__Pseudomonas.OTU25	1.44596			-
p__Firmicutes.c__Bacilli.o__Bacillales.f__Bacillaceae.g__Bacillus.OTU253	1.42194			-
p__Proteobacteria.c__Alphaproteobacteria.OTU199	1.42194			-
p__Proteobacteria.c__Alphaproteobacteria.o__Rhizobiales.OTU478	1.42194			-
p__Proteobacteria.c__Gammaproteobacteria.o__Enterobacteriales.f__Enterobacteriaceae.g__.s__.OTU224	1.42194			-
p__Firmicutes.c__Bacilli.o__Bacillales.f__Staphylococcaceae.g__Macrococcus	1.40763			-
p__Firmicutes.c__Bacilli.o__Bacillales.f__Staphylococcaceae.g__Macrococcus.s__caseolyticus.OTU87	1.40763			-
p__Firmicutes.c__Bacilli.o__Bacillales.f__Staphylococcaceae.g__Macrococcus.s__caseolyticus	1.40763			-
p__Actinobacteria.c__Actinobacteria.o__Actinomycetales.f__Brevibacteriaceae.g__Brevibacterium.s__.OTU418	1.40763			-
p__Proteobacteria.c__Betaproteobacteria.o__Rhodocyclales.f__Rhodocyclaceae.g__Zoogloea.s__	1.40072			-
p__Proteobacteria.c__Betaproteobacteria.o__Rhodocyclales.f__Rhodocyclaceae.g__Zoogloea.s__.OTU576	1.40072			-
p__Proteobacteria.c__Betaproteobacteria.o__Rhodocyclales.f__Rhodocyclaceae.g__Zoogloea	1.40072			-
p__Proteobacteria.c__Gammaproteobacteria.o__Xanthomonadales.f__Xanthomonadaceae.g__Stenotrophomonas.OTU708	1.38729			-
p__Bacteroidetes.c__Bacteroidia.o__Bacteroidales.f__Bacteroidaceae.g__Bacteroides.s__.OTU582	1.38009			-
p__Proteobacteria.c__Alphaproteobacteria.o__Rhizobiales.f__Hyphomicrobiaceae.g__Devosia.s__.OTU8	1.36959			-
p__Proteobacteria.c__Alphaproteobacteria.o__Rhizobiales.f__Hyphomicrobiaceae.g__Devosia	1.36959			-
p__Proteobacteria.c__Alphaproteobacteria.o__Rhizobiales.f__Hyphomicrobiaceae.g__Devosia.s__	1.36959			-
p__Firmicutes.c__Bacilli.o__Bacillales.f__Staphylococcaceae.g__Staphylococcus.s__sciuri	1.34962			-
p__Firmicutes.c__Bacilli.o__Bacillales.f__Staphylococcaceae.g__Staphylococcus.s__sciuri.OTU244	1.34962			-
p__Firmicutes.c__Clostridia.o__Clostridiales.f__Ruminococcaceae.OTU39	1.34962			-
p__Proteobacteria.c__Alphaproteobacteria.o__Rhizobiales.f__Bradyrhizobiaceae.g__Bradyrhizobium.s__elkanii.OTU64	1.34491			-
p__Proteobacteria.c__Alphaproteobacteria.o__Rhizobiales.f__Bradyrhizobiaceae.g__Bradyrhizobium.s__elkanii	1.34491			-
p__Proteobacteria.c__Alphaproteobacteria.o__Sphingomonadales.f__Sphingomonadaceae.OTU437	1.34491			-
p__Actinobacteria.c__Actinobacteria.o__Actinomycetales.f__Microbacteriaceae.g__Microbacterium.OTU11	1.34491			-
p__Firmicutes.c__Clostridia.o__Coriobacteriales.f__Coriobacteriaceae.g__Atopobium	1.30967			-
p__Firmicutes.c__Bacilli.o__Lactobacillales.f__Streptococcaceae.g__Streptococcus.s__.OTU106	1.30967			-
p__Firmicutes.c__Clostridia.o__Coriobacteriales.f__Coriobacteriaceae.g__Atopobium.s__.OTU504	1.30967			-
p__Firmicutes.c__Clostridia.o__Coriobacteriales.f__Coriobacteriaceae.g__Atopobium.s__	1.30967			-
p__Firmicutes.c__Clostridia.o__Clostridiales.f__Veillonellaceae.g__.s__.OTU314	1.30967			-
p__Proteobacteria.c__Gammaproteobacteria.o__Cardiobacteriales.f__Cardiobacteriaceae.g__Cardiobacterium	1.26571			-
p__Proteobacteria.c__Gammaproteobacteria.o__Cardiobacteriales	1.26571			-
p__Proteobacteria.c__Gammaproteobacteria.o__Cardiobacteriales.f__Cardiobacteriaceae.g__Cardiobacterium.s__.OTU632	1.26571			-
p__Proteobacteria.c__Gammaproteobacteria.o__Cardiobacteriales.f__Cardiobacteriaceae.g__Cardiobacterium.s__	1.26571			-
p__Proteobacteria.c__Gammaproteobacteria.o__Cardiobacteriales.f__Cardiobacteriaceae	1.26571			-
p__Firmicutes.c__Clostridia.o__Clostridiales.f__Clostridiaceae.g__Anaerococcus.s__.OTU158	1.26571			-
p__Proteobacteria.c__Alphaproteobacteria.o__Rhodobacterales.f__Rhodobacteraceae.g__Paracoccus.OTU677	1.24399			-
p__Bacteroidetes.c__Bacteroidia.o__Bacteroidales.f___Paraprevotellaceae_.g___Prevotella_.s__.OTU299	1.24399			-
p__Firmicutes.c__Bacilli.o__Bacillales.f__Paenibacillaceae.g__Paenibacillus.OTU100	1.21			-
p__Firmicutes.c__Clostridia.o__Clostridiales.f__Clostridiaceae.g__Clostridium.OTU624	1.21			-
p__Actinobacteria.c__Actinobacteria.o__Actinomycetales.f__Microbacteriaceae.g__Salinibacterium.s__.OTU205	1.21			-
p__Proteobacteria.c__Gammaproteobacteria.o__Pseudomonadales.f__Moraxellaceae.g__Psychrobacter.OTU430	1.21			-
p__Firmicutes.c__Bacilli.o__Lactobacillales.f__Lactobacillaceae.g__Lactobacillus.s__helveticus.OTU277	1.20572			-
p__Actinobacteria.c__Actinobacteria.o__Actinomycetales.f__Micrococcaceae.g__Rothia.s__	1.20572			-
p__Bacteroidetes.c__Sphingobacteriia.o__Sphingobacteriales.f__Sphingobacteriaceae.OTU61	1.20572			-
p__Firmicutes.c__Bacilli.o__Bacillales.f__Bacillaceae.g__Bacillus.s__.OTU630	1.20572			-
p__Actinobacteria.c__Actinobacteria.o__Actinomycetales.f__Micrococcaceae.g__Rothia.s__.OTU114	1.20572			-
p__Actinobacteria.c__Actinobacteria.o__Actinomycetales.f__Microbacteriaceae.g__Microbacterium.s__.OTU646	1.20572			-
p__Firmicutes.c__Bacilli.o__Lactobacillales.f__Lactobacillaceae.g__Lactobacillus.s__helveticus	1.20572			-
p__Firmicutes.c__Clostridia.o__Clostridiales.f__Clostridiaceae.OTU91	1.20572			-
p__Proteobacteria.c__Alphaproteobacteria.o__Ellin329.f__.g__.s__	1.20211			-
p__Actinobacteria.c__Actinobacteria.o__Bifidobacteriales.f__Bifidobacteriaceae.g__Bifidobacterium	1.20211			-
p__Actinobacteria.c__Actinobacteria.o__Actinomycetales.f__Actinomycetaceae.g__Actinomyces.s__.OTU54	1.20211			-
p__Actinobacteria.c__Actinobacteria.o__Bifidobacteriales.f__Bifidobacteriaceae.g__Bifidobacterium.s__longum.OTU627	1.20211			-
p__Proteobacteria.c__Alphaproteobacteria.o__Ellin329.f__.g__.s__.OTU212	1.20211			-
p__Actinobacteria.c__Actinobacteria.o__Bifidobacteriales.f__Bifidobacteriaceae.g__Bifidobacterium.s__longum	1.20211			-
p__Proteobacteria.c__Alphaproteobacteria.o__Ellin329.f__	1.20211			-
p__Firmicutes.c__Bacilli.o__Bacillales.f__Paenibacillaceae.g__Paenibacillus.s__stellifer.OTU32	1.20211			-
p__Firmicutes.c__Clostridia.o__Clostridiales.f__Ruminococcaceae.g__Oscillospira.s__.OTU144	1.20211			-
p__Actinobacteria.c__Actinobacteria.o__Actinomycetales.f__Micrococcaceae.g__Kocuria.s__.OTU724	1.20211			-
p__Proteobacteria.c__Alphaproteobacteria.o__Ellin329	1.20211			-
p__Proteobacteria.c__Alphaproteobacteria.o__Ellin329.f__.g__	1.20211			-
p__Actinobacteria.c__Actinobacteria.o__Bifidobacteriales	1.20211			-
p__Actinobacteria.c__Actinobacteria.o__Bifidobacteriales.f__Bifidobacteriaceae	1.20211			-
p__Firmicutes.c__Bacilli.o__Bacillales.f__Paenibacillaceae.g__Paenibacillus.s__stellifer	1.20211			-
p__Actinobacteria.c__Actinobacteria.o__Actinomycetales.f__Pseudonocardiaceae.g__Actinomycetospora.s__	1.12091			-
p__Actinobacteria.c__Actinobacteria.o__Actinomycetales.f__Micrococcaceae.g__Nesterenkonia.s__	1.12091			-
p__Firmicutes.c__Bacilli.o__Lactobacillales.f__Aerococcaceae.g__Alloiococcus.s__otitis	1.12091			-
p__Actinobacteria.c__Acidimicrobiia.o__Acidimicrobiales.f__.g__.s__.OTU707	1.12091			-
p__Actinobacteria.c__Actinobacteria.o__Actinomycetales.f__Micrococcaceae.g__Nesterenkonia.s__.OTU301	1.12091			-
p__Actinobacteria.c__Actinobacteria.o__Actinomycetales.f__Pseudonocardiaceae.g__Actinomycetospora	1.12091			-
p__Actinobacteria.c__Actinobacteria.o__Actinomycetales.f__Micrococcaceae.g__Nesterenkonia	1.12091			-
p__Firmicutes.c__Bacilli.o__Lactobacillales.f__Aerococcaceae.g__Alloiococcus.s__otitis.OTU90	1.12091			-
p__Actinobacteria.c__Actinobacteria.o__Actinomycetales.f__Pseudonocardiaceae.g__Actinomycetospora.s__.OTU59	1.12091			-
OTU214	1.07906			-
p__Actinobacteria.c__Actinobacteria.o__Actinomycetales.f__Sporichthyaceae.g__.s__.OTU251	1.07906			-
p__Firmicutes.c__Clostridia.o__Clostridiales.f__Clostridiaceae.g__Peptoniphilus.s__asaccharolyticus.OTU446	1.07906			-
p__Bacteroidetes.c__Flavobacteriia.o__Flavobacteriales.f__Flavobacteriaceae.g__Capnocytophaga.s__	1.07906			-
p__Actinobacteria.c__Actinobacteria.o__Actinomycetales.f__Corynebacteriaceae.g__Corynebacterium.s__.OTU386	1.07906			-
p__Bacteroidetes.c__Flavobacteriia.o__Flavobacteriales.f__Flavobacteriaceae.g__Capnocytophaga.s__.OTU117	1.07906			-
p__Bacteroidetes.c__Flavobacteriia.o__Flavobacteriales.f__Flavobacteriaceae.g__Capnocytophaga	1.07906			-
p__Actinobacteria.c__Actinobacteria.o__Actinomycetales.f__Dermabacteraceae.g__Brachybacterium.s__.OTU481	1.06856			-
p__Actinobacteria.c__Actinobacteria.o__Actinomycetales.f__Dermabacteraceae.g__Brachybacterium.s__	1.06856			-
p__Thermi.c__Deinococci.o__Deinococcales.f__Deinococcaceae.g__Deinococcus.s__geothermalis	1.04859			-
p__Thermi.c__Deinococci.o__Deinococcales.f__Deinococcaceae.g__Deinococcus.s__geothermalis.OTU40	1.04859			-
p__Proteobacteria.c__Gammaproteobacteria.o__Pseudomonadales.f__Moraxellaceae.g__Acinetobacter.OTU374	1.04859			-
p__Bacteroidetes.c__Sphingobacteriia.o__Sphingobacteriales.f__Chitinophagaceae.g__.s__.OTU475	1.04859			-
p__Proteobacteria.c__Alphaproteobacteria.o__Rhizobiales.f__Methylobacteriaceae.OTU608	1.04859			-
p__Actinobacteria.c__Actinobacteria.o__Actinomycetales.f__Micrococcaceae.g__Arthrobacter.s__	1.04859			-
p__Actinobacteria.c__Actinobacteria.o__Actinomycetales.f__Micrococcaceae.g__Arthrobacter.s__.OTU381	1.04859			-
p__Actinobacteria.c__Actinobacteria.o__Actinomycetales.f__Micrococcaceae.g__Arthrobacter	1.04859			-
p__Actinobacteria.c__Actinobacteria.o__Actinomycetales.f__Dietziaceae.g__Dietzia	1.04388			-
p__Proteobacteria.c__Gammaproteobacteria.o__Xanthomonadales.f__Xanthomonadaceae.g__Pseudoxanthomonas.s__mexicana.OTU113	1.04388			-
p__Proteobacteria.c__Betaproteobacteria.o__Burkholderiales.f__Oxalobacteraceae.g__Herminiimonas.s__.OTU198	1.04388			-
p__Proteobacteria.c__Betaproteobacteria.o__Burkholderiales.f__Oxalobacteraceae.g__Herminiimonas	1.04388			-
p__Actinobacteria.c__Actinobacteria.o__Actinomycetales.f__Dietziaceae	1.04388			-
p__Proteobacteria.c__Gammaproteobacteria.o__Xanthomonadales.f__Xanthomonadaceae.g__Pseudoxanthomonas.s__mexicana	1.04388			-
p__Proteobacteria.c__Gammaproteobacteria.o__Xanthomonadales.f__Xanthomonadaceae.g__Pseudoxanthomonas	1.04388			-
p__Actinobacteria.c__Actinobacteria.o__Actinomycetales.f__Dietziaceae.g__Dietzia.s__	1.04388			-
p__Actinobacteria.c__Actinobacteria.o__Actinomycetales.f__Dietziaceae.g__Dietzia.s__.OTU750	1.04388			-
p__Proteobacteria.c__Betaproteobacteria.o__Burkholderiales.f__Oxalobacteraceae.g__Herminiimonas.s__	1.04388			-
