# Supplementary material for: Propionibacterium acnes overabundance and natural killer group 2 member D system activation in corpus‐dominant lymphocytic gastritis
Source: J Pathol. 2016 Oct 21;240(4):425–36. doi: 10.1002/path.4782 (PMC5111592; doi:10.1002/path.4782)
Supplement: Supplementary file 12 — Table S5. Concentration of SCFAs in the supernatant of challenged AGS cells assessed by GC‐MS. [file PATH-240-425-s005.xlsx]

## Sheet: Sheet1
Table S5. Concentration of SCFAs in the supernatant of challenged AGS cells assessed by GC-MS.
Sample	Acetate	Propionate	Butyrate
(supernatant)	[µM]	[µM]	[µM]
DMEM (Control)	50.6-56.0	0.7-9.0	n.d.
PA-1.1	5982.54-6728.20	406.10-585.61	172.53-392.42
PA-1.2	3061.82-3324.37	202.35-235.49	43.03-73.85
PA-1.3	4158.31-4290.41	223.87-228.14	20.89-30.08
PA-2.2	2223.80-2387.95	151.11-166.20	7.73-13.32
E.coli DH5α	1835.34-1912.58	38.92-52.80	4.52.6.45
n.d., not detected; indicated is range
